# Supplementary material for: Towards a core outcome set for sarcopenia intervention studies: a scoping review identifying the most frequently reported outcomes across randomized controlled trials in sarcopenia
Source: Eur Geriatr Med. 2025 Aug 12;16(6):2033–45. doi: 10.1007/s41999-025-01285-x (PMC12743691; doi:10.1007/s41999-025-01285-x)
Supplement: Supplementary file 3 — Supplementary file3 (XLSX 99 KB) [file 41999_2025_1285_MOESM3_ESM.xlsx]

## Sheet: review_419021_excluded_csv_2025
Table S3. Excluded studies.
Title	Authors	Abstract	Published Year	Published Month	Journal	Volume	Issue	Pages	Accession Number	DOI	Ref	Covidence #	Study	Notes
Enhanced serum levels of tumor necrosis factor-alpha, interleukin-1beta, and -6 in sarcopenia: alleviation through exercise and nutrition intervention.	Chang, Ke-Vin; Wu, Wei-Ting; Chen, Yu-Hsin; Chen, Lan-Rong; Hsu, Wei-Hsiang; Lin, Yun-Lian; Han, Der-Sheng	BACKGROUND: Limited research has been conducted on the post-intervention inflammatory status in sarcopenic patients, despite previous studies revealing elevated pro-inflammatory markers. This study aimed to investigate the potential elevation of specific pro-inflammatory cytokines in sarcopenic patients and evaluate the effects of exercise and nutritional support interventions on these cytokine l…	2023	/	Aging	15	22	13471-13485		https://dx.doi.org/10.18632/aging.205254	38032288	#98	Chang 2023	Exclusion reason: Wrong population (i.e. not only sarcopenic, no sarcopenic, other disease, etc.)
Influences of high vs. low-intensity exercises on muscle strength, function, and quality of life in post-COVID-19 patients with sarcopenia: a randomized controlled trial.	Ibrahim, A A; Dewir, I M; Abu El Kasem, S T; Ragab, M M; Abdel-Fattah, M S; Hussein, H M	OBJECTIVE: The aim of this study was to compare the effectiveness of high vs. low-intensity exercise training on muscle strength, physical function, and quality of life in post-COVID-19 patients with sarcopenia secondary to chronic kidney disease (CKD)., PATIENTS AND METHODS: 82 subjects were randomized into 2 groups: high intensity (HIG, n=42), which received high-intensity resistance training, …	2023	/	European review for medical and pharmacological sciences	27	20	9530-9539		https://dx.doi.org/10.26355/eurrev_202310_34126	37916320	#109	Ibrahim 2023	Exclusion reason: Wrong population (i.e. not only sarcopenic, no sarcopenic, other disease, etc.)
ACE I/D genotype associates with strength in sarcopenic men but not with response to ACE inhibitor therapy in older adults with sarcopenia: Results from the LACE trial.	Rossios, Christos; Bashir, Tufail; Achison, Marcus; Adamson, Simon; Akpan, Asangaedem; Aspray, Terry; Avenell, Alison; Band, Margaret M; Burton, Louise A; Cvoro, Vera; Donnan, Peter T; Duncan, Gordon W; George, Jacob; Gordon, Adam L; Gregson, Celia L; Hapca, Adrian; Hume, Cheryl; Jackson, Thomas A; Kerr, Simon; Kilgour, Alixe; Masud, Tahir; McKenzie, Andrew; McKenzie, Emma; Patel, Harnish; Pilvin…	BACKGROUND: Angiotensin II (AII), has been suggested to promote muscle loss. Reducing AII synthesis, by inhibiting angiotensin converting enzyme (ACE) activity has been proposed as a method to inhibit muscle loss. The LACE clinical trial was designed to determine whether ACE inhibition would reduce further muscle loss in individuals with sarcopenia but suffered from low recruitment and returned a…	2023	/	PloS one	18	10	e0292402		https://dx.doi.org/10.1371/journal.pone.0292402	37862321	#112	Rossios 2023	Exclusion reason: Duplicate
Combined exercise and nutrition intervention for older women with spinal sarcopenia: an open-label single-arm trial.	Kim, Seungcheol; Park, Jinhee; Kim, Dong Hyun; Sun, Jiyu; Lee, Sang Yoon	PURPOSE: Spinal sarcopenia is a multifactorial disorder associated with atrophy and fatty changes in paraspinal muscles. Interventional studies for spinal sarcopenia are limited. We aimed to evaluate the effectiveness of a combined exercise and nutrition intervention for the treatment of spinal sarcopenia., METHODS: 35 community-dwelling older women diagnosed with spinal sarcopenia in a previous …	2023	/	BMC geriatrics	23	1	346		https://dx.doi.org/10.1186/s12877-023-04063-1	37264334	#159	Kim 2023	Exclusion reason: Wrong definition of sarcopenia
The Effectiveness of a Group Kickboxing Training Program on Sarcopenia and Osteoporosis Parameters in Community-Dwelling Adults Aged 50-85 Years.	Lin, Yen-An; Chen, Lee-Hwa; Chen, Fang-Ping; Wong, Alice May-Kuen; Hsu, Chih-Chan; Chen, Jau-Yuan	Background: Sarcopenia and osteoporosis are important health issues faced by older people. These are often associated with each other and share common risk factors and pathologic mechanisms. In the recently revised consensus of the European Working Group on Sarcopenia in Older People, low muscle strength has been defined as the first characteristic of sarcopenia rather than a loss in muscle mass,…	2022	/	Frontiers in medicine	9	101648047	815342		https://dx.doi.org/10.3389/fmed.2022.815342	35547204	#213	Lin 2022	Exclusion reason: Wrong population (i.e. not only sarcopenic, no sarcopenic, other disease, etc.)
l-Arginine and Beetroot Extract Supplementation in the Prevention of Sarcopenia.	Cordova-Martinez, Alfredo; Caballero-Garcia, Alberto; Bello, Hugo J; Pons-Biescas, Antoni; Noriega, David C; Roche, Enrique	Aging is associated with a significant decline in neuromuscular function, leading to a reduction in muscle mass and strength. The aim of the present report was to evaluate the effect of supplementation with nitric oxide precursors (l-arginine and beetroot extract) in muscular function during a training period of 6 weeks in elderly men and women. The study (double-blind, placebo-controlled) involv…	2022	/	Pharmaceuticals (Basel, Switzerland)	15	3			https://dx.doi.org/10.3390/ph15030290	35337088	#218	Cordova-Martinez 2022	Exclusion reason: Wrong population (i.e. not only sarcopenic, no sarcopenic, other disease, etc.)
Personalized Protein Supplementation Improves Total Protein, Leucine, and Energy Intake in (Pre)Sarcopenic Community-Dwelling Older Adults in the ENHANce RCT.	Dedeyne, Lenore; Dupont, Jolan; Verschueren, Sabine; Koppo, Katrien; Tournoy, Jos; Matthys, Christophe; Gielen, Evelien	Recommendations concerning protein quantity, source, and leucine intake for older adults are difficult to reach by regular dietary intake. This randomized clinical trial assesses in sarcopenic community-dwelling older adults (i) the regular (non-supplemented) daily protein and leucine intake; and (ii) the effect of personalized protein supplementation (aiming for an evenly distributed total prote…	2021	/	Frontiers in nutrition	8	101642264	672971		https://dx.doi.org/10.3389/fnut.2021.672971	34434950	#240	Dedeyne 2021	Exclusion reason: Wrong definition of sarcopenia
Acute Effects of Surgical and FFP2 Face Masks on Physiological Responses and Strength Performance in Persons with Sarcopenia.	Ramos-Campo, Domingo Jesus; Perez-Pinero, Silvia; Munoz-Carrillo, Juan Carlos; Lopez-Roman, Francisco Javier; Garcia-Sanchez, Esther; Avila-Gandia, Vicente	Due to COVID-19, wearing a face mask to reduce virus transmission is currently mandatory in some countries when participants practice exercise in sports centers. Therefore, the aim of the present study was to analyze the effect of wearing a surgical or FFP2 mask during a resistance training session. Fourteen people with sarcopenia (age: 59.40 +/- 5.46 years; weight: 68.78 +/- 8.31 kg; height: 163…	2021	/	Biology	10	3			https://dx.doi.org/10.3390/biology10030213	33799555	#252	Ramos-Campo 2021	Exclusion reason: Not an RCT
Effects of a Multicomponent Exercise Program in Physical Function and Muscle Mass in Sarcopenic/Pre-Sarcopenic Adults.	Makizako, Hyuma; Nakai, Yuki; Tomioka, Kazutoshi; Taniguchi, Yoshiaki; Sato, Nana; Wada, Ayumi; Kiyama, Ryoji; Tsutsumimoto, Kota; Ohishi, Mitsuru; Kiuchi, Yuto; Kubozono, Takuro; Takenaka, Toshihiro	This study aimed to assess the effects of a multicomponent exercise program on physical function and muscle mass in older adults with sarcopenia or pre-sarcopenia. Moreover, we aim to standardize the exercise program for easy incorporation in the daily life of community-dwelling older adults as a secondary outcome. A single-blind randomized controlled trial was conducted with individuals (>=60 ye…	2020	/	Journal of clinical medicine	9	5			https://dx.doi.org/10.3390/jcm9051386	32397192	#266	Makizako 2020	Exclusion reason: Wrong population (i.e. not only sarcopenic, no sarcopenic, other disease, etc.)
Are dietary intake and nutritional status of specific polyunsaturated fatty acids correlated with sarcopenia outcomes in community-dwelling older adults with sarcopenia? - Exploratory results from ENHANce.	Dupont, Jolan; Wauters, Eva; Dedeyne, Lenore; Vercauteren, Laura; Amini, Nadjia; Lapauw, Laurence; Matthys, Christophe; Verschueren, Sabine; Tournoy, Jos; Koppo, Katrien; Gielen, Evelien	AIMS: To explore the relationship between dietary polyunsaturated fatty acids (PUFAs) intake, nutritional PUFAs status and sarcopenia outcomes in sarcopenic older adults., METHODS: The Exercise and Nutrition for Healthy AgeiNg (ENHANce) is an ongoing 5-armed triple blinded randomized controlled trial, in sarcopenic older adults (> 65y) aiming to assess the effect of combined anabolic intervention…	2023	/	BMC geriatrics	23	1	272		https://dx.doi.org/10.1186/s12877-023-04007-9	37147574	#283	Dupont 2023	Exclusion reason: No results available
Clinical Efficacy of Nutritional Intervention Combined with Muscle Exercise on Sarcopenia Patients with Femoral Fracture: A Pilot Randomized Controlled Trial.	Nie, Na; Yin, Zhihua; Zheng, Jiao; Lin, Xiaoqian; Chen, Yu; Xie, Xuping; Ding, Xinyue; Li, Pei; Yang, Jian	Objective: To study the clinical efficacy of nutritional intervention combined with muscle exercise on sarcopenia patients with femoral fracture., Methods: From January 2019 to January 2021, a total of 100 sarcopenia patients with femoral fracture were included in this study and were divided into a control group (routine postoperative care) and a research group (nutritional intervention and muscl…	2023	/	BioMed research international	2023	101600173	3222686		https://dx.doi.org/10.1155/2023/3222686	36817862	#300	Nie 2023	Exclusion reason: Insufficient data regarding the diagnosis criteria
High-intensity interval aerobic and resistance training to counteract low relative lean soft tissue mass in middle age: A randomized controlled trial.	Vlietstra, Lara; Waters, Debra L; Jones, Lynnette M; Wilson, Luke; Meredith-Jones, Kim	BACKGROUND: Age-related loss of skeletal muscle mass and function begins in early middle age, yet research to date has focused on older individuals, limiting our understanding of interventions earlier in the lifespan. To date, no high-intensity interval training studies have been conducted in middle-aged adults with low relative lean soft tissue mass., METHODS: Eighty-two middle-aged adults (40-5…	2023	/	Experimental gerontology	171	epq, 0047061	111991		https://dx.doi.org/10.1016/j.exger.2022.111991	36403898	#323	Vlietstra 2023	Exclusion reason: Age<60 years;
In frail older adults with sarcopenia, a multicomponent intervention vs. education reduced mobility disability at 26 mo.	Ramaswamy, Ravishankar	SOURCE CITATION: Bernabei R, Landi F, Calvani R, et al. Multicomponent intervention to prevent mobility disability in frail older adults: randomised controlled trial (SPRINTT project). BMJ. 2022;377:e068788. 35545258.	2022	/	Annals of internal medicine	175	9	JC103		https://dx.doi.org/10.7326/J22-0062	36063547	#369	Ramaswamy 2022	Exclusion reason: Congress abstract
Comparative effectiveness study of low versus high-intensity aerobic training with resistance training in community-dwelling older men with post-COVID 19 sarcopenia: A randomized controlled trial.	Nambi, Gopal; Abdelbasset, Walid Kamal; Alrawaili, Saud M; Elsayed, Shereen H; Verma, Anju; Vellaiyan, Arul; Eid, Marwa M; Aldhafian, Osama R; Nwihadh, Naif Bin; Saleh, Ayman K	OBJECTIVE: To find and compare the clinical and psychological effects of low and high-intensity aerobic training combined with resistance training in community-dwelling older men with post-COVID-19 sarcopenia symptoms., DESIGN: Randomized control trial., SETTING: University physiotherapy clinic., PARTICIPANTS: Men in the age range of 60-80 years with post-COVID-19 Sarcopenia., INTERVENTION: All p…	2022	/	Clinical rehabilitation	36	1	59-68		https://dx.doi.org/10.1177/02692155211036956	34344230	#452	Nambi 2022	Exclusion reason: Wrong definition of sarcopenia
Immediate Effects of Whole-Body Vibration Associated with Squatting Exercises on Hemodynamic Parameters in Sarcopenic Older People: A Randomized Controlled Trial.	de Paula, Fabiana Angelica; Mendonca, Vanessa Amaral; Lage, Vanessa Kelly da Silva; da Silva, Guilherme Pinto; de Almeida, Hellen Cristina; Lima, Liliana Pereira; Santos, Joyce Noelly Vitor; de Castro, Daniela Pereira; da Paixao, Camila Franciele; Rodrigues, Ana Luiza da Silva Nunes Teixeira; de Oliveira, Vinicius Cunha; Scheidt Figueiredo, Pedro Henrique; Bernardo-Filho, Mario; Lacerda, Ana Cris…	Whole-body vibration (WBV) exercises have recently been introduced as a nonpharmacological therapeutic strategy for sarcopenic older people. The present study aimed to evaluate the effect of WBV exercise on hemodynamic parameters in sarcopenic older people. Forty older people, divided into groups of nonsarcopenic (NSG = 20) and sarcopenic (SG = 20), participated in the study and were cross random…	2021	/	International journal of environmental research and public health	18	22			https://dx.doi.org/10.3390/ijerph182211852	34831608	#465	dePaula 2021	Exclusion reason: Wrong population (i.e. not only sarcopenic, no sarcopenic, other disease, etc.)
Peripheral Blood T Cell Gene Expression Responses to Exercise and HMB in Sarcopenia.	Ma, Suk-Ling; Wu, Junyi; Zhu, Liuying; Chan, Ruth Suk-Mei; Wang, Xingyan; Huang, Dan; Tang, Nelson Leung-Sang; Woo, Jean	BACKGROUND: Sarcopenia is a major health problem in older adults. Exercise and nutrient supplementation have been shown to be effective interventions but there are limited studies to investigate their effects on the management of sarcopenia and its possible underlying mechanisms. Here, we studied T cell gene expression responses to interventions in sarcopenia., METHODS: The results of this study …	2021	/	Nutrients	13	7			https://dx.doi.org/10.3390/nu13072313	34371826	#483	Ma 2021	Exclusion reason: Duplicate
Effect of Home-Based Exercise Program on Physical Function and Balance in Older Adults With Sarcopenia: A Multicenter Randomized Controlled Study.	Sen, Ekin Ilke; Eyigor, Sibel; Dikici Yagli, Merve; Ozcete, Zeynep Alev; Aydin, Tugba; Kesiktas, Fatma Nur; Aydin, Filiz Yildiz; Vural, Meltem; Sahin, Nilay; Karan, Ayse	In the prospective, randomized, controlled multicenter study, 100 patients who were clinically diagnosed with sarcopenia were assigned to either a home-based exercise group or a control group. The home-based training program included exercises with gradually increasing intensity comprising posture, stretching and upper- and lower-extremity muscle-strengthening exercises, balance and coordination …	2021	/	Journal of aging and physical activity	29	6	1010-1017		https://dx.doi.org/10.1123/japa.2020-0348	34271551	#496	Sen 2021	Exclusion reason: Wrong definition of sarcopenia
Four weeks of electromyostimulation improves muscle function and strength in sarcopenic patients: a three-arm parallel randomized trial.	Teschler, Marc; Heimer, Melina; Schmitz, Boris; Kemmler, Wolfgang; Mooren, Frank C	BACKGROUND: Sarcopenia, defined as loss of muscle mass, quality, and function, is associated with reduced quality of life and adverse health outcomes including disability and mortality. Electromyostimulation (EMS) has been suggested to attenuate the loss of muscle mass and function in elderly, sedentary individuals. This study aimed to investigate the effects of EMS on muscle strength and functio…	2021	/	Journal of cachexia, sarcopenia and muscle	12	4	843-854		https://dx.doi.org/10.1002/jcsm.12717	34105256	#506	Teschler 2021	Exclusion reason: Wrong definition of sarcopenia
Effects of multi-domain lifestyle interventions on sarcopenia measures and blood biomarkers: secondary analysis of a randomized controlled trial of community-dwelling pre-frail and frail older adults.	Lu, Yanxia; Niti, Mathew; Yap, Keng Bee; Tan, Crystal Tze Ying; Nyunt, Ma Shwe Zin; Feng, Liang; Tan, Boon Yeow; Chan, Gribson; Khoo, Sue Anne; Chan, Sue Mei; Yap, Philip; Larbi, Anis; Ng, Tze Pin	Few studies have comprehensively described changes in blood biomarkers of the physiological responses underlying sarcopenia reduction associated with lifestyle interventions. In this study, we performed secondary analyses of data in a randomized controlled trial of multi-domain lifestyle interventions (6-month duration physical exercise, nutritional enrichment, cognitive training, combination and…	2021	/	Aging	13	7	9330-9347		https://dx.doi.org/10.18632/aging.202705	33882026	#526	Lu 2021	Exclusion reason: Wrong population (i.e. not only sarcopenic, no sarcopenic, other disease, etc.);
Muscle mass and plasma myostatin after exercise training: a substudy of Renal Exercise (RENEXC)-a randomized controlled trial.	Zhou, Yunan; Hellberg, Matthias; Hellmark, Thomas; Hoglund, Peter; Clyne, Naomi	BACKGROUND: Sarcopenia increases as renal function declines and is associated with higher morbidity and mortality. Myostatin is a negative regulator of muscle growth. Its expression in response to exercise is unclear. In this prespecified substudy of the Renal Exercise (RENEXC) trial, we investigated the effects of 12 months of exercise training on sarcopenia, muscle mass and plasma myostatin and…	2021	/	Nephrology, dialysis, transplantation : official publication of the European Dialysis and Transplant Association - European Renal Association	36	1	95-103		https://dx.doi.org/10.1093/ndt/gfz210	31848626	#593	Zhou 2021	Exclusion reason: Wrong population (i.e. not only sarcopenic, no sarcopenic, other disease, etc.)
Expression of Telomeric Repeat-Containing RNA Decreases in Sarcopenia and Increases after Exercise and Nutrition Intervention.	Chang, Ke-Vin; Chen, Yu-Chen; Wu, Wei-Ting; Shen, Hong-Jhin; Huang, Kuo-Chin; Chu, Hsueh-Ping; Han, Der-Sheng	Sarcopenia is defined as aging-related loss of muscle mass and function. Telomere length in chromosomes shortens with age and is modulated by telomeric repeat-containing RNA (TERRA). This study aimed to explore the impact of aging and sarcopenia on telomere length and TERRA expression, and changes following strengthening exercise and nutrition intervention (supplement of branched-chain amino acid…	2020	/	Nutrients	12	12			https://dx.doi.org/10.3390/nu12123766	33302352	#602	Chang 2020	Exclusion reason: Wrong population (i.e. not only sarcopenic, no sarcopenic, other disease, etc.)
Bimagrumab vs Optimized Standard of Care for Treatment of Sarcopenia in Community-Dwelling Older Adults: A Randomized Clinical Trial.	Rooks, Daniel; Swan, Therese; Goswami, Budhaditya; Filosa, Lee Anne; Bunte, Ola; Panchaud, Nicolas; Coleman, Laura A; Miller, Ram R; Garcia Garayoa, Elisa; Praestgaard, Jens; Perry, Robert G; Recknor, Chris; Fogarty, Charles M; Arai, Hidenori; Chen, Liang-Kung; Hashimoto, Jun; Chung, Yoon-Sok; Vissing, John; Laurent, Didier; Petricoul, Olivier; Hemsley, Sarah; Lach-Trifilieff, Estelle; Papanicola…	Importance: The potential benefit of novel skeletal muscle anabolic agents to improve physical function in people with sarcopenia and other muscle wasting diseases is unknown., Objective: To confirm the safety and efficacy of bimagrumab plus the new standard of care on skeletal muscle mass, strength, and physical function compared with standard of care alone in community-dwelling older adults wit…	2020	/	JAMA network open	3	10	e2020836		https://dx.doi.org/10.1001/jamanetworkopen.2020.20836	33074327	#611	Rooks 2020	Exclusion reason: Duplicate
Effects of Leucine Administration in Sarcopenia: A Randomized and Placebo-controlled Clinical Trial.	Martinez-Arnau, Francisco M; Fonfria-Vivas, Rosa; Buigues, Cristina; Castillo, Yolanda; Molina, Pilar; Hoogland, Aldert J; van Doesburg, Femke; Pruimboom, Leo; Fernandez-Garrido, Julio; Cauli, Omar	Treating sarcopenia in older individuals remains a challenge, and nutritional interventions present promising approaches in individuals that perform limited physical exercise. We assessed the efficacy of leucine administration to evaluate whether the regular intake of this essential amino acid can improve muscle mass, muscle strength and functional performance and respiratory muscle function in i…	2020	/	Nutrients	12	4			https://dx.doi.org/10.3390/nu12040932	32230954	#655	Martinez-Arnau 2020	Exclusion reason: Wrong population (i.e. not only sarcopenic, no sarcopenic, other disease, etc.)
The effects of concurrent training order on body composition and serum concentrations of follistatin, myostatin and GDF11 in sarcopenic elderly men.	Bagheri, Reza; Moghadam, Babak Hooshmand; Church, David D; Tinsley, Grant M; Eskandari, Mozhgan; Moghadam, Bizhan Hooshmand; Motevalli, Mohammad S; Baker, Julien S; Robergs, Robert A; Wong, Alexei	BACKGROUND: Due to the important role of follistatin (FLST), myostatin (MSTN) and growth differentiation factor 11 (GDF11) in muscle mass regulation; alterations in the FLST to MSTN ratio (F:M) may result in muscle mass changes in response to different concurrent training (CT) order. This study investigated the influence of 8 weeks of CT order on body composition and serum concentrations of FLST,…	2020	/	Experimental gerontology	133	epq, 0047061	110869		https://dx.doi.org/10.1016/j.exger.2020.110869	32035222	#683	Bagheri 2020	Exclusion reason: Wrong definition of sarcopenia
Effect of Protein Supplementation on Physical Performance in Older People With Sarcopenia-A Randomized Controlled Trial.	Bjorkman, Mikko P; Suominen, Merja H; Kautiainen, Hannu; Jyvakorpi, Satu K; Finne-Soveri, Harriet U; Strandberg, Timo E; Pitkala, Kaisu H; Tilvis, Reijo S	OBJECTIVES: To test the long-term effects of whey-enriched protein supplementation on muscle and physical performance., DESIGN: A 12-month randomized controlled double blind trial with a 43-month of post-trial follow-up., SETTING: Porvoo, Finland., PARTICIPANTS: A total of 218 older (>74 years of age) community-dwelling people with sarcopenia., INTERVENTION: (1) Control with no supplementation; (…	2020	/	Journal of the American Medical Directors Association	21	2	226-232.e1		https://dx.doi.org/10.1016/j.jamda.2019.09.006	31734121	#703	Bjorkman 2020	Exclusion reason: Wrong definition of sarcopenia
Protein supplementation combined with low-intensity resistance training in geriatric medical patients during and after hospitalisation: a randomised, double-blind, multicentre trial.	Gade, Josephine; Beck, Anne Marie; Andersen, Hanne E; Christensen, Britt; Ronholt, Finn; Klausen, Tobias W; Vinther, Anders; Astrup, Arne	Sarcopenia (loss of muscle mass/strength) burdens many older adults - hospitalised older adults being particularly vulnerable. Treating the condition, protein supplementation (PrS) and resistance training (RT) may act synergistically. Therefore, this block-randomised, double-blind, multicentre intervention study, recruiting geriatric patients > 70 years from three medical departments, investigate…	2019	/	The British journal of nutrition	122	9	1006-1020		https://dx.doi.org/10.1017/S0007114519001831	31337448	#721	Gade 2019	Exclusion reason: Wrong population (i.e. not only sarcopenic, no sarcopenic, other disease, etc.)
Circuit Training Improvements in Korean Women with Sarcopenia.	Jung, Won-Sang; Kim, Yae-Young; Park, Hun-Young	Sarcopenia is defined as an age-related decrease in muscle mass, strength, and function. We investigated the effect of circuit training on body composition, balance, muscle mass and strength, and pulmonary function in Korean women with sarcopenia. We randomly assigned 26 Korean women with sarcopenia (Mage = 74.9, SD = 4.5 years) to either an exercise group (EG) (n = 13) or a control group (CG) (n…	2019	/	Perceptual and motor skills	126	5	828-842		https://dx.doi.org/10.1177/0031512519860637	31284844	#724	Jung 2019	Exclusion reason: Wrong definition of sarcopenia
Effects of intradialytic resistance exercise on systemic inflammation in maintenance hemodialysis patients with sarcopenia: a randomized controlled trial.	Dong, Zhi-Juan; Zhang, Hai-Lin; Yin, Li-Xia	PURPOSE: To investigate the effect of intradialytic resistance exercise on inflammation markers and sarcopenia indices in maintenance hemodialysis (MHD) patients with sarcopenia., METHODS: Forty-one MHD patients with sarcopenia were divided into an intervention group (group E, n = 21) and a control group (group C, n = 20). Group C patients only received routine hemodialysis care, whereas group E …	2019	/	International urology and nephrology	51	8	1415-1424		https://dx.doi.org/10.1007/s11255-019-02200-7	31270740	#729	Dong 2019	Exclusion reason: Age<60 years
Synergistic effect of bodyweight resistance exercise and protein supplementation on skeletal muscle in sarcopenic or dynapenic older adults.	Yamada, Minoru; Kimura, Yosuke; Ishiyama, Daisuke; Nishio, Naohito; Otobe, Yuhei; Tanaka, Tomoya; Ohji, Shunsuke; Koyama, Shingo; Sato, Atsushi; Suzuki, Mizue; Ogawa, Hideyuki; Ichikawa, Takeo; Ito, Daisuke; Arai, Hidenori	AIM: The objective of this trial was to investigate the synergistic effects of bodyweight resistance exercise and a protein supplement with vitamin D on skeletal muscle in sarcopenic or dynapenic older adults., METHODS: This was a four-arm randomized controlled trial. Sarcopenic or dynapenic older adults were recruited for this trial. After screening, a total of 112 older adults were randomly all…	2019	/	Geriatrics & gerontology international	19	5	429-437		https://dx.doi.org/10.1111/ggi.13643	30864254	#762	Yamada 2019	Exclusion reason: Wrong population (i.e. not only sarcopenic, no sarcopenic, other disease, etc.)
Improvement in Skeletal Muscle Strength and Plasma Levels of Follistatin and Myostatin Induced by an 8-Week Resistance Training and Epicatechin Supplementation in Sarcopenic Older Adults.	Mafi, Farnoosh; Biglari, Soheil; Ghardashi Afousi, Alireza; Gaeini, Abbas Ali	To investigate the effects of resistance training and epicatechin supplementation on muscle strength, follistatin, and myostatin in older adults with sarcopenia, a total of 62 males with sarcopenia (68.63 +/- 2.86 years) underwent a supervised 8-week randomized controlled trial. Participants were divided into resistance training (RT), epicatechin (EP), resistance training+epicatechin (RT+EP), and…	2019	/	Journal of aging and physical activity	27	3	384-391		https://dx.doi.org/10.1123/japa.2017-0389	30299198	#792	Mafi 2019	Exclusion reason: Wrong definition of sarcopenia
Effect of a Resistance Training Program on Sarcopenia and Functionality of the Older Adults Living in a Nursing Home.	Martin Del Campo Cervantes, J; Habacuc Macias Cervantes, M; Monroy Torres, R	IMPORTANCE: There are currently few evidence about resistance training as a treatment for sarcopenia in the nursing home setting., OBJECTIVE: To evaluate the effect of a resistance training program on the sarcopenia and functionality of the elderly living in a nursing home., DESIGN, SETTING, AND PARTICIPANTS: A blinded longitudinal intervention study conducted in elderly people living in a nursin…	2019	/	The journal of nutrition, health & aging	23	9	829-836		https://dx.doi.org/10.1007/s12603-019-1261-3	31641732	#814	MartinDelCampoCervantes 2019	Exclusion reason: Not an RCT
The effect of whole body vibration training on quadriceps voluntary activation level of people with age-related muscle loss (sarcopenia): a randomized pilot study.	Wei, Ning; Ng, Gabriel Y F	BACKGROUND: Whole body vibration was an effective training for improving muscle performance. The purpose of this study was to explore the effects of 12-week whole-body vibration training program on voluntary activation of quadriceps muscles of older people with age-related muscle loss (sarcopenia)., METHODS: Twelve community dwelling seniors with age-related muscle loss were randomly allocated in…	2018	/	BMC geriatrics	18	1	240		https://dx.doi.org/10.1186/s12877-018-0923-z	30305044	#843	Wei 2018	Exclusion reason: Wrong definition of sarcopenia
The impact of post-resistance exercise protein consumption on subsequent appetite and daily energy intake of sarcopenic older men: a pilot study.	Maltais, Mathieu; Du Bois-Dit-Bonclaude, Morgane; Amamou, Taha; Riesco, Eleonor; Dionne, Isabelle J	BACKGROUND: Because of its satiating effect, it has been widely purported that a high-protein beverage may reduce subsequent appetite and food intake in healthy aged individuals, therefore annihilating any supplemental effect., AIMS: The goal of the study was to examine the impact of a post-exercise protein supplement from dairy products in the hours following resistance exercise on subsequent en…	2018	/	Aging clinical and experimental research	30	9	1087-1092		https://dx.doi.org/10.1007/s40520-017-0880-y	29260401	#901	Maltais 2018	Exclusion reason: Wrong definition of sarcopenia
Optimal frequency/time combination of whole body vibration training for developing physical performance of people with sarcopenia: a randomized controlled trial.	Wei, Ning; Pang, Marco Yc; Ng, Shamay Sm; Ng, Gabriel Yf	OBJECTIVE: To determine whether frequency and exposure time to whole body vibration influenced its effects on physical performance in seniors with sarcopenia., DESIGN: Randomized controlled trial Setting: A university sports training laboratory., SUBJECTS: Eighty community dwelling seniors with sarcopenia were recruited., INTERVENTIONS: Participants were randomly divided into 4 groups, namely, lo…	2017	/	Clinical rehabilitation	31	10	1313-1321		https://dx.doi.org/10.1177/0269215517698835	28933611	#934	Wei 2017	Exclusion reason: Wrong definition of sarcopenia
Effects of Different Types of Exercise on Body Composition, Muscle Strength, and IGF-1 in the Elderly with Sarcopenic Obesity.	Chen, Hung-Ting; Chung, Yu-Chun; Chen, Yu-Jen; Ho, Sung-Yen; Wu, Huey-June	OBJECTIVES: To investigate the influence of resistance training (RT), aerobic training (AT), or combination training (CT) interventions on the body composition, muscle strength performance, and insulin-like growth factor 1 (IGF-1) of patients with sarcopenic obesity., DESIGN: Randomized controlled trial., SETTING: Community center and research center., PARTICIPANTS: Sixty men and women aged 65-75…	2017	/	Journal of the American Geriatrics Society	65	4	827-832		https://dx.doi.org/10.1111/jgs.14722	28205203	#975	Chen 2017	Exclusion reason: Not on sarcopenia_other disease
Integrated care for geriatric frailty and sarcopenia: a randomized control trial.	Chan, Ding-Cheng Derrick; Tsou, Hsiao-Hui; Chang, Chirn-Bin; Yang, Rong-Sen; Tsauo, Jau-Yih; Chen, Ching-Yu; Hsiao, Chin-Fu; Hsu, Ya-Ting; Chen, Chia-Hui; Chang, Shu-Fang; Hsiung, Chao Agnes; Kuo, Ken N	BACKGROUND: Exercise, nutrition, and psychological interventions may all have positive impacts on frailty and sarcopenia. However, it is not known whether an integrated care programme with all three components can be beneficial and the intensity of such programme is also not certain. In this study, we aim to determine the effectiveness of two levels of integrated care on frailty and sarcopenia., …	2017	/	Journal of cachexia, sarcopenia and muscle	8	1	78-88		https://dx.doi.org/10.1002/jcsm.12132	27897406	#982	Chan 2017	Exclusion reason: Wrong population (i.e. not only sarcopenic, no sarcopenic, other disease, etc.)
Optimal frequency/time combination of whole-body vibration training for improving muscle size and strength of people with age-related muscle loss (sarcopenia): A randomized controlled trial.	Wei, Ning; Pang, Marco Yc; Ng, Shamay Sm; Ng, Gabriel Yf	AIM: To determine the optimal combination of frequency and exposure time of a whole-body vibration (WBV) training program for improving muscle performance of older people with age-related muscle loss., METHODS: A total of 80 community-dwelling older adults with age-related muscle loss were randomly divided into four equal groups, namely, low-frequency long duration (20 Hz x 720 s), medium-frequen…	2017	/	Geriatrics & gerontology international	17	10	1412-1420		https://dx.doi.org/10.1111/ggi.12878	27578535	#992	Wei 2017	Exclusion reason: Wrong definition of sarcopenia
Moderate Intensity Resistive Training Reduces Oxidative Stress and Improves Muscle Mass and Function in Older Individuals.	Vezzoli, Alessandra; Mrakic-Sposta, Simona; Montorsi, Michela; Porcelli, Simone; Vago, Paola; Cereda, Ferdinando; Longo, Stefano; Maggio, Marcello; Narici, Marco	An innovative moderate-intensity resistive exercise-training (RT) program was tested in thirty-five sarcopenic elders (SAR). The subjects were randomized into two groups: SAR training (SAR-RT), n = 20, 73.0 +/- 5.5 years, or SAR non-training (SAR-NT), n = 15, 71.7 +/- 3.4 years. The training consisted of 12-week progressive RT, thrice/week, at 60% one-repetition maximum (1RM), 3 sets, 14-16 repet…	2019	/	Antioxidants (Basel, Switzerland)	8	10			https://dx.doi.org/10.3390/antiox8100431	31561586	#1011	Vezzoli 2019	Exclusion reason: Wrong definition of sarcopenia
The Effects of Group and Home-Based Exercise Programs in Elderly with Sarcopenia: A Randomized Controlled Trial.	Tsekoura, Maria; Billis, Evdokia; Tsepis, Elias; Dimitriadis, Zacharias; Matzaroglou, Charalampos; Tyllianakis, Minos; Panagiotopoulos, Elias; Gliatis, John	Physical exercise is effective for sarcopenic elderly but evidence for the most effective mode of exercise is conflicting. The objective of this study was to investigate the effects of a three-month group-based versus home-based exercise program on muscular, functional/physical performance and quality of life (QoL) across elderly with sarcopenia. 54 elderly (47 women, 7 men aged 72.87 +/- 7 years…	2018	/	Journal of clinical medicine	7	12			https://dx.doi.org/10.3390/jcm7120480	30486262	#1015	Tsekoura 2018	Exclusion reason: Wrong population (i.e. not only sarcopenic, no sarcopenic, other disease, etc.)
The Effect of Fun Physical Activities on Sarcopenia Progression among Elderly Residents in Nursing Homes: a Randomized Controlled Trial.	Najafi, Zohre; Kooshyar, Hadi; Mazloom, Reza; Azhari, Amin	Introduction: Immobilization in the elderly can reduce the size and strength of muscle mass and ultimately lead to sarcopenia, the severity and progression of which can be prevented by exercise. However, due to physical and mental conditions, the elderly may be unable to take full advantage of regular exercise. Therefore, fun exercise through motivation and effective participation of older adults…	2018	/	Journal of caring sciences	7	3	137-142		https://dx.doi.org/10.15171/jcs.2018.022	30283758	#1018	Najafi 2018	Exclusion reason: Wrong population (i.e. not only sarcopenic, no sarcopenic, other disease, etc.)
Whey protein, amino acids, and vitamin D supplementation with physical activity increases fat-free mass and strength, functionality, and quality of life and decreases inflammation in sarcopenic elderly.	Rondanelli, Mariangela; Klersy, Catherine; Terracol, Gilles; Talluri, Jacopo; Maugeri, Roberto; Guido, Davide; Faliva, Milena A; Solerte, Bruno S; Fioravanti, Marisa; Lukaski, Henry; Perna, Simone	BACKGROUND: Interventions to attenuate the adverse effects of age-related loss of skeletal muscle and function include increased physical activity and nutritional supplementation., OBJECTIVE: This study tested the hypothesis that nutritional supplementation with whey protein (22 g), essential amino acids (10.9 g, including 4 g leucine), and vitamin D [2.5 mug (100 IU)] concurrent with regular, co…	2016	/	The American journal of clinical nutrition	103	3	830-40		https://dx.doi.org/10.3945/ajcn.115.113357	26864356	#1061	Rondanelli 2016	Exclusion reason: Wrong definition of sarcopenia
The Effect of Resistance Training and Different Sources of Postexercise Protein Supplementation on Muscle Mass and Physical Capacity in Sarcopenic Elderly Men.	Maltais, Mathieu L; Ladouceur, Joelle P; Dionne, Isabelle J	The loss of muscle mass (sarcopenia) with aging is related to a progressive loss of muscle strength and physical capacity. Resistance exercise and milk-based protein supplementation have been demonstrated as significant countermeasures for sarcopenia and the loss of muscle strength. However, using high doses of proteins can act as a meal replacement in the elderly. Therefore, we sought to determi…	2016	/	Journal of strength and conditioning research	30	6	1680-7		https://dx.doi.org/10.1519/JSC.0000000000001255	26562709	#1070	Maltais 2016	Exclusion reason: Wrong definition of sarcopenia
Effect of Resistance Training and Various Sources of Protein Supplementation on Body Fat Mass and Metabolic Profile in Sarcopenic Overweight Older Adult Men: A Pilot Study.	Maltais, Mathieu L; Perreault, Karine; Courchesne-Loyer, Alexandre; Lagace, Jean-Christophe; Barsalani, Razieh; Dionne, Isabelle J	The decrease in resting energy expenditure (REE) and fat oxidation with aging is associated with an increase in fat mass (FM), and both could be prevented by exercise such as resistance training. Dairy consumption has also been shown to promote FM loss in different subpopulations and to be positively associated with fat oxidation. Therefore, we sought to determine whether resistance exercise comb…	2016	/	International journal of sport nutrition and exercise metabolism	26	1	71-7		https://dx.doi.org/10.1123/ijsnem.2015-0160	26248565	#1074	Maltais 2016	Exclusion reason: Wrong definition of sarcopenia
Effects of exercise and tea catechins on muscle mass, strength and walking ability in community-dwelling elderly Japanese sarcopenic women: a randomized controlled trial.	Kim, Hunkyung; Suzuki, Takao; Saito, Kyoko; Yoshida, Hideyo; Kojima, Narumi; Kim, Miji; Sudo, Motoki; Yamashiro, Yukari; Tokimitsu, Ichiro	AIM: To investigate the effects of exercise and/or tea catechin supplementation on muscle mass, strength and walking ability in elderly Japanese women with sarcopenia., METHODS: A total of 128 women aged over 75 years were defined as sarcopenic and randomly assigned into four groups: exercise and tea catechin supplementation (n = 32), exercise (n = 32), tea catechin supplementation (n = 32) or he…	2013	/	Geriatrics & gerontology international	13	2	458-65		https://dx.doi.org/10.1111/j.1447-0594.2012.00923.x	22935006	#1196	Kim 2013	Exclusion reason: Wrong definition of sarcopenia
Physiological effects beyond the significant gain in muscle mass in sarcopenic elderly men: evidence from a randomized clinical trial using a protein-rich food.	Aleman-Mateo, Heliodoro; Macias, Liliana; Esparza-Romero, Julian; Astiazaran-Garcia, Humberto; Blancas, Ana Luz	BACKGROUND: Sarcopenia is strongly associated with an inadequate intake of dietary protein. Dietary protein supplementation boosts muscle-protein synthesis and increases muscle mass in the elderly. This study tested whether adding a protein-rich food, ricotta cheese, to the habitual diet increased total appendicular skeletal muscle mass and strength in elderly people., METHODS: Participants (n = …	2012	/	Clinical interventions in aging	7	101273480	225-34		https://dx.doi.org/10.2147/CIA.S32356	22866000	#1222	Aleman-Mateo 2012	Exclusion reason: Wrong definition of sarcopenia
Self-determined sequence exercise program for elderly with sarcopenia: A Randomized controlled trial with clinical assistance from explainable artificial intelligence: AI-Assisted Exercise for Sarcopenic Elderly	He, S.; Wei, M.; Meng, D.; Wang, Z.; Yang, G.	To improve and even reverse sarcopenia in elderly people, this study developed a self-determined sequence exercise program consisting of strength training exercise, Yijinjing exercise (a traditional Chinese exercise), and hybrid strength training with Yijinjing exercise. Ninety-four community-dwelling older adults screened for sarcopenia using the Asian Working Group for Sarcopenia criteria were …	2024		Archives of Gerontology and Geriatrics	119	(He S., hesc103@nenu.edu.cn; Wei M., wei0q106@nenu.edu.cn; Meng D., mengdy539@nenu.edu.cn; Wang Z., wangzy179@nenu.edu.cn; Yang G., yangg100@nenu.edu.cn; Wang Z., wangzh654@nenu.edu.cn) Chinese Center of Exercise Epidemiology, Northeast Normal University,			10.1016/j.archger.2023.105317		#1504	He 2024	Exclusion reason: Duplicate
Enhanced serum levels of tumor necrosis factor-α, interleukin-1β, and -6 in sarcopenia: alleviation through exercise and nutrition intervention	Chang, K.-V.; Wu, W.-T.; Chen, Y.-H.; Chen, L.-R.; Hsu, W.-H.; Lin, Y.-L.; Han, D.-S.	BACKGROUND: Limited research has been conducted on the post-intervention inflammatory status in sarcopenic patients, despite previous studies revealing elevated pro-inflammatory markers. This study aimed to investigate the potential elevation of specific pro-inflammatory cytokines in sarcopenic patients and evaluate the effects of exercise and nutritional support interventions on these cytokine l…	2023		Aging	15	22	13471-13485		10.18632/aging.205254		#1565	Chang 2023	Exclusion reason: Duplicate
Electroacupuncture at acupoints of yangming meridians for sarcopenia: a randomized controlled trial	Ma, S.-F.; Lv, W.-Y.; Zhu, Q.-Y.; Li, H.-J.; Li, J.-J.; Shi, Q.; Lu, X.-R.; Yao, H.-Y.; Zhang, C.-R.	OBJECTIVE: To observe the clinical effect of electroacupuncture at acupoints of yangming meridians for sarcopenia. METHODS: A total of 60 patients with sarcopenia were randomized into an observation group and a control group, 30 cases in each group. In the control group, conventional nutrition intervention for sarcopenia was adopted. In the observation group, on the basis of the treatment in the …	2023		Zhongguo zhen jiu = Chinese acupuncture & moxibustion	43	10	1114-1117		10.13703/j.0255-2930.20221202-k0001		#1573	Ma 2023	Exclusion reason: Full-text unavailable
Impact of nutrition intervention and physical exercise on muscle mass and body fat among community elderly with sarcopenia: a randomized controlled study	Li, W.; Li, Z.; Li, C.; Cui, M.; Yu, K.; Xi, Y.	Objective To investigate the impact of nutrition supplementation (whey protein, fish oil and vitamin D) and physical exercise (resistance and aerobic exercise) on muscle mass and body fat metrics among community elderly with sarcopenia. Method 102 eligible sarcopenic participants per inclusion and exclusion criteria were randomized into the control group (routine consultation, n=34) or the groups…	2022		Chinese Journal of Clinical Nutrition	30	1	1-8		10.3760/cma.j.cn115822-20211214-00240		#1864	Li 2022	Exclusion reason: Wrong language
Can muscle mass be maintained with a simple resistance intervention in the older people? A cluster randomized controlled trial in Thailand	Saengrut, B.; Yoda, T.; Kimura, Y.; Ishimoto, Y.; Rattanasathien, R.; Saito, T.; Chunjai, K.; Miyamoto, K.; Sirimuengmoon, K.; Pudwan, R.; Katsuyama, H.	The aging population is rapidly increasing worldwide. Sarcopenia is a common and important health problem among older people. The prevalence of sarcopenia among older Thai adults is increasing. Exercise intervention for sarcopenia prevention may significantly improve muscle strength, body balance, and muscle mass. Therefore, this study aimed to investigate the effects of a simple resistance inter…	2022		International Journal of Environmental Research and Public Health	19	1			10.3390/ijerph19010140		#1880	Saengrut 2022	Exclusion reason: Wrong population (i.e. not only sarcopenic, no sarcopenic, other disease, etc.)
Effects of resistance training intervention along with leucine-enriched whey protein supplementation on sarcopenia and frailty in post-hospitalized older adults: Preliminary findings of a randomized controlled trial	Amasene, M.; Cadenas-Sanchez, C.; Echeverria, I.; Sanz, B.; Alonso, C.; Tobalina, I.; Irazusta, J.; Labayen, I.; Besga, A.	Resistance training and protein supplementation are expected to exert the greatest effect in counteracting muscle-wasting conditions. Myokines might play a key role, but this remains to be elucidated. The aim of this study (NCT03815201) was to examine the effects of a resistance training program with post-exercise leucine-enriched protein supplementation on sarcopenia and frailty status and on th…	2022		Journal of Clinical Medicine	11	1			10.3390/jcm11010097		#1881	Amasene 2022	Exclusion reason: Wrong population (i.e. not only sarcopenic, no sarcopenic, other disease, etc.)
Sarcojoint®, the branched-chain amino acid-based supplement, plus resistance exercise improved muscle mass in adults aged 50 years and older: A double-blinded randomized controlled trial	Peng, L.-N.; Yu, P.-C.; Hsu, C.-C.; Tseng, S.-H.; Lee, W.-J.; Lin, M.-H.; Hsiao, F.-Y.; Chen, L.-K.	Functional ability and intrinsic capacity are key elements of healthy aging, in which exercise and good nutrition play important roles. This 12-week double-blinded randomized controlled trial enrolled community-dwelling adults aged 50 years and older to examine the effects of Sarcojoint®, a comprehensive formula for the musculoskeletal system, plus resistance exercise on muscle mass. This study i…	2022		Experimental Gerontology	157	(Peng L.-N.; Tseng S.-H.; Lee W.-J.; Lin M.-H.; Chen L.-K., lkchen2@vghtpe.gov.tw) Aging and Health Research Center, National Yang Ming Chiao Tung University, Taipei, Taiwan(Peng L.-N.; Yu P.-C.; Hsu C.-C.; Tseng S.-H.; Lin M.-H.; Chen L.-K., lkchen2@vght			10.1016/j.exger.2021.111644		#1883	Peng 2022	Exclusion reason: Wrong population (i.e. not only sarcopenic, no sarcopenic, other disease, etc.)
The effect of vitamin d and leucine - enriched whey protein nutritional supplement on measures of sarcopenia in older adults	Hameed, R.H.	The study seeks to test the hypothesis that Vitamin D and Leucine - enriched with Proteins affects Measures of Sarcopenia among the Older Adults. Loss of muscles is highly linked to old age; other aspects affected include strength, and mass of muscles, a condition commonly known as Sarcopenia. Sarcopenia poses a threat to independence, performance as well as the quality of life of the affected pe…	2018		Indian Journal of Public Health Research and Development	9	12	1074-1079		10.5958/0976-5506.2018.01992.7		#2301	Hameed 2018	Exclusion reason: Insufficient data regarding the diagnosis criteria
Interventions for frailty and sarcopenia in community-dwelling elderly women	Kim, H.	Objective: To investigate the effectiveness of exercise alone in improving frailty, and exercise with nutritional supplementation in improving sarcopenia. Methods: Frailty: 131 community-dwelling elderly people over 75 years of age were randomly assigned to either the exercise group (n=66) or the control group (n=65). The exercise group was provided with a 60-minute comprehensiveexercise program …	2012		Japanese Journal of Geriatrics	49	6	726-730		10.3143/geriatrics.49.726		#2684	Kim 2012	Exclusion reason: Wrong language
Effects of Multicomponent Training on Sarcopenia		Sarcopenia is a geriatric syndrome which involves the progressive loss of muscle mass and physical performance in aging adults. The age-related decline inherent to sarcopenia has been shown to be a precursor to falls, disability, and mortality. Exercise is a non-pharmacological intervention that has been shown to prevent and manage the progression of sarcopenia, however there is limited research …	2023	/	The Effects of an 8-week Multicomponent Training Program on Quality of Life, Fear of Falling, & Physical Performance in Community-Dwelling Older Adults With Probable Sarcopenia						CN-02651464	#2792		Exclusion reason: No results available
Effects of concomitant rehabilitation and nutritional support on sarcopenia -a multicenter RCT	Takeuchi I; Yorimitsu S; Shimazu S; Yoshimura Y	Rationale: Sarcopenia is a major factor hampering improvement of Activities of Daily Living by rehabilitation. We examined effects of concomitant rehabilitation and nutritional supplementation on muscle mass and physical abilities. Methods: Eligible patients were >65 years of age and underwent rehabilitation in convalescent rehabilitation wards in three hospitals in Japan. This was an interventio…	2014	/		33		S143			CN-01073818	#2897	Takeuchi 2014	Exclusion reason: Congress abstract
Efficacy of ayurvedic herb withania somnifera in management of muscle sarcopenia	Khosa S; Mishra S; Trikamji B; Moheb N	Objective: To demonstrate the efficacy of an Ayurvedic herb Withania Somnifera (WS) in improving muscle sarcopenia. Background: The term sarcopenia is derived from the Greek words 'sarx' for flesh and 'penia' for loss, literally meaning &ldquo;loss of flesh&rdquo;. Sarcopenia is described as the generalized and progressive loss of muscle mass and strength leading to adverse outcomes such as physi…	2018	/		84	Supplement 22	S120			CN-01669927	#2946	Khosa 2018	Exclusion reason: Full-text unavailable
Effects of aminoacids, folate and vitamine D3 supplementation in elderly. A new approach in the treatment of sarcopenia. A placebo-controlled clinical trial in elderly	Perna S; Carcagni A; Guerriero F; Maddalena D; Sgarlata C; Rollone M; Cuzzoni G; Guido D; Rondanelli M	Introduction: The first aim of the study is to assess the effect of an orally administered special mixture of amino acids (EAAs), folate and vitamin B12. Material and Methods: An unbalanced, double blind, placebocontrolled clinical trial was performed in 130 elderly subject (females/males 86/44; age 81.9&plusmn;6.02). Data from demographic variables, body composition (DXA) and nutritional indexes…	2014	/		5		S191			CN-01023528	#2958	Perna 2014	Exclusion reason: Congress abstract
Aminoacids and melatonin supplementation in sarcopenic elderly. A placebo-controlled clinical trial	Perna S; Carcagni A; Guerriero F; Sgarlata C; Rapaci E; Infantino V; Sbalchiero E; Rollone M; Cuzzoni G; Rondanelli M; Guido D	Introduction: Effect of a mixture of amino acids (AAs) and melatonin on sarcopenic elderly subjects was evaluated. Materials and Methods: An unbalanced, double blind, placebocontrolled clinical trial was performed in 127 elderly subject (females/males 84/43; age 81.9&plusmn;6.03). Data from demographic variables, muscle strength, body composition (DXA) and nutritional indexes has been collected a…	2014	/		5		S192			CN-01023527	#2959	Perna 2014	Exclusion reason: Congress abstract
Effects of a high whey, leucine-enriched nutritional supplement on muscle mass, strength, and function in non-malnourished elderly with low physical function: a double blind, randomised controlled clinical trial	Bauer JM; Verlaan S; Sieber CC; Cederholm T	Rationale: Age-related decrease in muscle mass, strength, and function, i.e. sarcopenia, may be related to a reduced ability of muscle to respond to anabolic stimuli, e.g. from a mixed meal. Recent studies have shown that high whey, leucine-enriched supplements can stimulate muscle protein synthesis in healthy and sarcopenic elderly. We assessed the effects of this nutritional intervention on mus…	2014	/		33		S10			CN-01053093	#3042	Bauer 2014	Exclusion reason: Congress abstract
High-protein oral nutritional supplements improve leg muscle quality in sarcopenic, malnourished adults	Cramer J; Cruz-Jentoft AJ; Hickson M; Landi F; Zamboni M; Pereira S; Hustead D; Mustad V	This study evaluated high-protein nutritional supplements with and without CaHMB on muscle quality (MQ) in sarcopenic, malnourished adults. Participants (65+ years, n = 330) malnourished by subjective global assessment and sarcopenic by EWGSOP were randomized: Control (14 g protein; 160 IU vitamin D) or Experimental (20 g protein; 500 IU vitamin D3; 1.5 g CaHMB) twice daily. MQ was calculated (is…	2015	/		6		S90			CN-01474299	#3049	Cramer 2015	Exclusion reason: Congress abstract
Vitality Acupunch Exercise Program for Older Adults With Sarcopenia		A cluster-randomized controlled trial was conducted to test the effects of a six-month VA program on the muscle mass, muscle strength, and quality of sleep of institutional older adults with sarcopenia. Using convenience sampling, 12 long-term care facilities with 114 older adults were recruited, and then cluster-randomized by the facility to a VA experimental or a control group. The experimental…	2020	/	Effects of the Vitality Acupunch Exercise Program on the Muscle Mass, Muscle Strength, and Sleep Quality of Older Adults With Sarcopenia						CN-02148273	#3054		Exclusion reason: No results available
Effects of High-Intensity Resistance Training (HIT-RT) on Visceral Adipose Tissue and Abdominal Aortic Calcifications in Men with Osteosarcopenia	Chaudry O; Knauer K; Ghasemikaram M; Bickelhaupt S; Kemmler W; Engelke K	Introduction: HIT-RT is an effective intervention to stop the age related increase of muscle fat infiltration associated with sarcopenia. Prior studies have shown that HIT-RT programs dedicated to subjects with osteopenia and sarcopenia also positively effect risk factors of the metabolic syndrome (MetS). This is rather important as sarcopenia is also directly related to cardio metabolic risk fac…	2022	/		16				https://doi.org/10.1016/j.bonr.2022.101429	CN-02414399	#3078	Chaudry 2022	Exclusion reason: Wrong definition of sarcopenia
Supplementation with &bgr;-hydroxy-&bgr;-methylbutyrate after resistance training in post-acute care patients with sarcopenia: a randomized, double-blind placebo-controlled trial	Meza-Valderrama D; Sanchez-Rodriguez D; Messaggi-Sartor M; Munoz-Redondo E; Morgado-Perez A; Tejero-Sanchez M; De Jaime-Gil E; Leiva-Banuelos N; Marco E	Objectives: This study aimed to evaluate the efficacy of adding &bgr;-hydroxy-&bgr;- methylbutyrate (HMB) supplementation to a 12-week exercise-based rehabilitation program in older adults with sarcopenia after discharge from a post-acute geriatric rehabilitation unit. Study design: A randomized, double-blind, placebo-controlled trial with two parallel groups. The intervention group received 3 g/…	2024	/		119				https://doi.org/10.1016/j.archger.2023.105323	CN-02650893	#3093	Meza-Valderrama 2024	Exclusion reason: Duplicate
OUTPATIENT REHABILITATION IN SARCOPENIC PATIENTS	Vladutu B; Kamal A; Bumbea AM; Traistaru R	Objective: Sarcopenia is a progressive and generalized skeletal muscle disorder that affects the elderly and is associated with an increased risk of various disabilities falls, functional decline, frailty. Today, therapeutic exercise is the widely recommended nonpharmacological intervention in patients with sarcopenia. We evaluated the efficacy of a complex 12 weeks outpatient rehabilitation prog…	2023	/		35		S245		https://doi.org/10.1007/s40520-023-02442-7	CN-02615319	#3126	Vladutu 2023	Exclusion reason: Congress abstract
Effect of Whey Protein Intake after Resistance Exercise on Skeletal Muscle Mass, Strength, and Quality of Life in Older Adults with Sarcopenia: a Randomized Controlled Trial	Mori H; Tokuda Y	Background and objectives? Previous studies have not clarified the treatment of older adults with sarcopenia. This study aimed to evaluate the effectiveness of a 24-week nutritional program with whey protein intake after resistance exercise to treat older adults with sarcopenia and improve their quality of life (QOL). Methods: Eighty-one older adults aged &gE;65 years from Hyogo, Japan were inclu…	2023	/		79		661		https://doi.org/10.1159/000530786	CN-02615683	#3131	Mori 2023	Exclusion reason: Congress abstract
Tai chi and whole-body vibration therapy in the elderly: a randomized controlled trial	Zhu YQ; Peng N	Objective: The aim of this paper was to observe the effect of Tai Chi and Whole Body Vibrating Training on muscle mass, muscle strength and physical function in the aged, and to discuss the superiority between different therapeutic methods. Methods: Sixty subjects (25 male, 35 female) aged 64 years old were recruited and assigned to the Tai Chi (TC) group and Control group (imparting health knowl…	2016	/		64		S373			CN-01757721	#3234	Zhu 2016	Exclusion reason: Congress abstract
IMPROVING REHABILITATION IN SARCOPENIA (IRIS) BY MUSCLE-TARGETED NUTRITIONAL SUPPORT: a RANDOMIZED, DOUBLE-BLIND, PLACEBO-CONTROLLED TRIAL	Rondanelli M; Cereda E; Klersy C; Faliva MA; Peroni G; Nichetti M; Gasparri C; Spadaccini D; Infantino V; Perna S	Rationale: Sarcopenia is a negative prognostic condition of aging. A combined intervention with physical exercise and nutritional support should be considered. We evaluated the efficacy of a muscle-targeted nutritional support on the outcome of a physical exercise rehabilitation program in old adults with sarcopenia. Methods: A single-site, double-blind, randomized (1:1), placebo-controlled trial…	2019	/		38		S3		https://doi.org/10.1016/S0261-5614(19)32121-1	CN-01985599	#3246	Rondanelli 2019	Exclusion reason: Congress abstract
Effects of whole body vibration training using side-alternating vibration platform with tilt table in hospitalized older adults with sarcopenia : a randomized controlled pilot study	Seo K-H; Sin D; Ju EP; Lim J-Y	Background and Aims: Sarcopenia is defined as the loss of skeletal muscle mass and strength with increased age. Increased activity following whole body vibration (WBV) has been reported in patients with chronic illness, but few studies reported the effect of WBV on the physical function of patients with acute illness. This study aimed to investigate the effects of WBV training using vibration pla…	2019	/		48	2	iv18		https://doi.org/10.1093/ageing/afz164.82	CN-02095829	#3255	SeoK-H 2019	Exclusion reason: Congress abstract
Effects of whole body vibration training using side-alternating vibration platform with tilt table in hospitalized older adults with sarcopenia: a randomized controlled pilot study	Lee J-M; Lim J-Y	Background and Aims: Sarcopenia is defined as the loss of skeletal muscle mass and strength with increased age. Increased activity following whole body vibration (WBV) has been reported in patients with chronic illness, but few studies reported the effect of WBV on the physical function of patients with acute illness. This study aimed to investigate the effects of WBV training using vibration pla…	2019	/		10		35			CN-02195304	#3273	LeeJ-M 2019	Exclusion reason: Congress abstract
Supplementation with creatinine, glutamine and b-hydroxy-b-methylbutyrate improves muscle mass and strength and quality of life in patients with sarcopenia and knee osteoarthritis: the dimmus randomized study	Riera H; Colantuoni G; Quintero M; Fernandez F	Background: Sarcopenia is characterized by progressive loss of muscle mass, strength, and physical function, and often accompanies other diseases such as osteoarthritis (OA)1. Both conditions are also significantly associated with poor quality of life (QoL). Objectives: A randomized controlled study was conducted to evaluate the effectiveness of creatinine, glutamine and &bgr;-hydroxy-&bgr;-methy…	2020	/		79	SUPPL 1	920		https://doi.org/10.1136/annrheumdis-2020-eular.5777	CN-02203623	#3276	Riera 2020	Exclusion reason: Congress abstract
Effects of exercise on quality of life and mood in elderly with sarcopenia: a randomized controlled trial	Tsekoura M; Billis E; Tsepis E; Matzaroglou C; Dimitriadis Z; Tyllianakis M; Panagiotopoulos E; Gliatis J	Objective: To investigate the effects of a 12 week groupbased vs. home-based exercise programme on quality of life (QoL) and mood (anxiety and depression) among Greek sarcopenic individuals 60 years old and over. Methods: 54 elderly (47 women, 7 men; aged 72.87&plusmn;7 y) were randomly assigned to one of three interventions: supervised group exercise (n=18), individualized home-based exercise (n…	2019	/		30	SUPPL 2	S447		https://doi.org/10.1007/s00198-019-04993-w	CN-02228905	#3286	Tsekoura 2019	Exclusion reason: Congress abstract
EFFECT OF PERINDOPRIL ON PHYSICAL PERFORMANCE, MUSCLE MASS AND QUALITY OF LIFE IN OLDER PEOPLE WITH SARCOPENIA: RESULTS: FROM THE	Witham MD; Adamson S; Avenell A; Band MM; Donnan PT; George J; Hapca A; Hume C; Kemp P; McKenzie E; Pilvinyte K; Smith K; Struthers AD; Sumukadas D	Introduction: Angiotensin-converting enzyme inhibitors such as perindopril have been proposed as treatments to improve muscle mass and physical performance but have not been tested in randomised controlled trials enrolling patients with sarcopenia. Methods: We conducted a placebo-controlled, parallel group, double-blind, randomised two-by-two factorial trial. Participants aged 70 and over with lo…	2022	/		51	SUPPL 1	i5		https://doi.org/10.1093/ageing/afac035	CN-02395171	#3313	Witham 2022	Exclusion reason: Congress abstract
BIOPHYTIS BIO101 IN SARCOPENIA: RESULTS OF THE PHASE 2 SARA-INT STUDY	Tourette C; Dioh W; Margalef C; Azbekyan A; Lafont R; Dilda P; Mariani J; Del Signore S; Agus S; Van Maanen R; Veillet S	Backgrounds: Sarcopenia is a geriatric condition characterized by a progressive loss of muscle mass and function, having high personal, social and economic burdens when untreated. Sarcopenia increases risk of falls and fractures; impairs ability to perform activities of daily living; is associated with cardiac and respiratory disease and cognitive impairment; leads to mobility disorders; and cont…	2022	/		26	4	423		https://doi.org/10.1007/s12603-022-1771-2	CN-02414809	#3320	Tourette 2022	Exclusion reason: Congress abstract
Increasing walking steps daily plus resistive exercise can improve muscle strength but not muscle mass in sarcopenia older thai people: a randomized controlled trial	Yuenyongchaiwat K; Akekawatchai C	Introduction: Sarcopenia related to decreased muscle mass and low physical function or/and poor muscle strength. Increasing physical activity (PA) plus resistive exercise has been recommended in older people. Therefore, the study aimed to explore the effect of increasing in PA by accumulating at least 7 500 steps d-1 plus Thera band on sarcopoenia component. Methods: Ninety individuals with aged …	2022	/		13		S86		https://doi.org/10.1007/s41999-022-00711-8	CN-02511312	#3342	Yuenyongchaiwat 2022	Exclusion reason: Congress abstract
Effects of exercise and amino acid supplementation on body composition and physical function in community-dwelling Japanese sarcopenic women: a randomized controlled trial	Kim H; Yoshida H; Saito K; Kobayashi H; Kato H; Inoue Y; Katayama M; Suzuki T	Purpose: Sarcopenia is associated with impaired functional capacity, increased physical disability, and increased risk for falls. Thus, prevention and treatment of sarcopenia in its early stages are important strategies for maintaining health and independence in elderly people. The purposes of this study were to evaluate the effectiveness of exercises and amino acid supplementation in increasing …	2010	/		58		S100		https://doi.org/10.1111/j.1532-5415.2010.02850.x	CN-01008314	#3357	Kim 2010	Exclusion reason: Duplicate
Muscle mass, strength, and function effects of a high-whey, leucine-enriched nutritional intervention in sarcopenic elderly in a double blind, randomised controlled trial	Verlaan S; Bauer JM; Sieber C; Cederholm T	Introduction: An impaired muscle response to nutritional anabolic stimuli may be one of the underlying mechanisms of sarcopenia, a main component of physical frailty. Recent studies have shown that high whey, leucine-enriched supplements can stimulate muscle protein synthesis in healthy and sarcopenic elderly. We assessed the effects on muscle related outcomes in a three-month, multicountry, rand…	2014	/		5		S75			CN-01023532	#3359	Verlaan 2014	Exclusion reason: Congress abstract
Daily consumption of a high vitamin D medical nutrition drink up to 6 months improves vitamin D status among sarcopenic older adults	Verlaan S; Bauer J; Mikusova L; Wijers S; Garthoff J; Sieber C; Cederholm T	Rationale: Sufficient intake of protein, calcium and vitamin D has been proposed to improve musculoskeletal health. 800 IU of vitamin D per day is recommended for older people to maintain 25-hydroxyvitamin D (25(OH)D) levels >50 nmol/L. The aim of this research was to evaluate in sarcopenic older adults the impact of an 800 IU vitamin D and 500 mg calcium enriched medical nutrition drink on vitam…	2016	/		35		S165			CN-01361318	#3365	Verlaan 2016	Exclusion reason: Congress abstract
High protein supplementation does not alter renal status among sarcopenic older adults over 6 months	Mikusova L; Bauer J; Wijers S; Verlaan S; Garthoff J; Sieber C; Cederholm T	Rationale: Adequate protein intake is one of the factors supporting musculoskeletal health in older adults. However, older adults may have impaired renal function and be unable to process higher protein loads. Therefore, the aim of this work was to evaluate the effect of a high protein whey-based medical nutrition drink consumed up to 6 months on renal status of sarcopenic older adults. Methods: …	2016	/		35		S24			CN-01361447	#3367	Mikusova 2016	Exclusion reason: Congress abstract
The FortiFit clinical trial program demonstrates effective muscle building in sarcopenia	Wijngaarden JV; Bosch JDV-VD; Boirie Y; Bauer J; Weijs P; Luikin Y	Introduction: The medical nutrition product FortiFit, containing ActiSyn (whey protein, leucine and Vitamin D), is designed to support muscle building in patients with muscle loss. ActiSyn provides high bioavailability of leucine and other essential amino acids for stimulation of muscle protein synthesis. We aimed to demonstrate the effects of FortiFit on muscle building in healthy and sarcopenic…	2020	/		11	SUPPL 1	S277		https://doi.org/10.1007/s41999-020-00428-6	CN-02260386	#3603	Wijngaarden 2020	Exclusion reason: Congress abstract
Effect of dalcroze eurhythmics exercise on physical function and muscle in sarcopenic older adults: the sarcare randomized controlled trial	Hars M; Herrmann F; Chevalley T; Ferrari SL; Gold G; Rizzoli R; Vuilleumier P; Trombetti A	Objective: Most therapeutic interventions for sarcopenia currently under development focus on increasing muscle mass. Given the growing evidence pointing towards the key role of the central nervous system in sarcopenia, it can be hypothesized that specific interventions influencing this system may also exert a significant effect on physical function in sarcopenic elders. Dalcroze eurhythmics (DE)…	2022	/		32	SUPPL 1	S247		https://doi.org/10.1007/s00198-021-06125-9	CN-02375899	#3727	Hars 2022	Exclusion reason: Congress abstract
Effects of ghrelin administration plus resistance training in frail elderly	Cappola AR; Garin MC; Scattergood T; Salvatore D; Ratcliffe SJ; Schmitz K	Background: Frailty is a common geriatric syndrome with no approved therapies. Key components of frailty include unintentional weight loss and loss of muscle mass and quality (sarcopenia). We hypothesized that a joint intervention of ghrelin plus home-based progressive resistance training would improve strength and lower extremity function in frail older individuals. Study design: 12 week randomi…	2015	/		36					CN-01293865	#3736	Cappola 2015	Exclusion reason: Wrong population (i.e. not only sarcopenic, no sarcopenic, other disease, etc.)
Melatonin Plus Aminoacids for Sarcopenic Elderly		To evaluate the effectiveness of melatonin and essential aminoacid supplementation on body composition, protein metabolism, strength and inflammation. The investigators performed a Randomized controlled parallel groups preliminary trial in 159 elderly sarcopenic people (42/117 men/women) assigned to 4 groups: isocaloric placebo (P, n=44), melatonin (M, 1 mg/daily, n=42,), essential aminoacids (eA…	2018	/	Is a Combination of Melatonin and Aminoacids Useful to Sarcopenic Elderly Patients? A Randomized Trial						CN-01701732	#3783		Exclusion reason: No results available
Efficacy of Dietary Supplementation and Physical Activity in Sarcopenic Elderly		This 3 months randomized, double-blind, placebo-controlled supplementation trial tested the hypothesis that nutritional supplementation (32 g) with whey protein, essential amino acids and vitamin D concurrent with regular, controlled physical activity would increase muscle mass (assessed by DXA), strength (assessed by handgrip dynamometer), physical functional (assessed by ADL), quality of life (…	2015	/	Whey Protein, Amino Acids and Vitamin D Supplementation With Physical Activity Increases Muscle Mass and Strength, Functionality and Quality of Life and Decreases Inflammation in Sarcopenic Elderly						CN-02027783	#3789		Exclusion reason: No results available
EFFECT OF LEUCINE SUPPLEMENTATION ON PHYSICAL PERFORMANCE, MUSCLE MASS AND QUALITY OF LIFE IN OLDER PEOPLE WITH SARCOPENIA	Witham MD; Adamson S; Avenell A; Band MM; Donnan PT; George J; Hapca A; Hume C; Kemp P; McKenzie E; Pilvinyte K; Smith K; Struthers AD; Sumukadas D	Introduction: Leucine supplementation improves muscle protein synthesis in physiological studies and has been proposed as a treatment to improve muscle mass and physical performance. We tested the effects of leucine supplementation in a randomised controlled trial enrolling patients with sarcopenia. Methods: We conducted a placebo-controlled, parallel group, double-blind, randomised two-by-two fa…	2022	/		51	SUPPL 1	i5		https://doi.org/10.1093/ageing/afac035	CN-02395172	#3790	Witham 2022	Exclusion reason: Congress abstract
To evaluate the benefits of nutritionally balanced, &ldquo;ready-to-eat&rdquo; texture-modified meals in optimizing the nutritional intake of older people with risk of sarcopenia	Cheong M; Chong H-H; Huang Y-X; Tan J	Background: Sarcopenia is defined as the loss of muscle strength andfunction due to loss of muscle mass. Loss of muscle mass is related to insufficient intake of protein in the diet and lack of activity in the musclesin healthy people. Sarcopenia, frailty and dysphagia are also common with older adults. Nutrition-related sarcopenia often from inadequate dietary intake could be contributed by mala…	2019	/		10		24			CN-02195310	#3968	Cheong 2019	Exclusion reason: Full-text unavailable
Improving Rehabilitation In Sarcopenia (IRIS)		This randomized, double-blind, placebo-controlled supplementation trial tested the hypothesis that nutritional supplementation with whey protein, essential amino acids - mainly leucine - vitamin D and calcium concurrent with regular, controlled physical activity would increase the efficacy of physical rehabilitation in old adults suffering from sarcopenia	2017	/	A Whey Protein-based Nutritional Supplement Enriched in Vitamin D, Leucine and Calcium for Sarcopenia in Older Adults Undergoing Physical Rehabilitation the IRIS (Improving Rehabilitation In Sarcopenia) Study: a Randomized, Double-blind, Placebo-controlle						CN-01563558	#3986		Exclusion reason: No results available
Effect of Protein Supplementation on Physical Performance in Older People With Sarcopenia&ndash;A Randomized Controlled Trial	Bj&ouml;rkman MP; Suominen MH; Kautiainen H; Jyv&auml;korpi SK; Finne-Soveri HU; Strandberg TE; Pitk&auml;l&auml; KH; Tilvis RS		2020	/		21	2	226		https://doi.org/10.1016/j.jamda.2019.09.006	CN-02127149	#4043	Bj&ouml 2020	Exclusion reason: Wrong definition of sarcopenia
Small dose high leucine essential amino acids supplementation ameliorates sarcopenia in sarcopenic older Japanese women	Kobayashi H; Kato H; Inoue Y; Katayama M; Kim H; Saito K; Suzuki T	Sarcopenia, skeletal muscle loss with advancing age, leads to muscular weakness and reduced physical functions. It was reported that the high-leucine essential amino acid mixture (HLEAA, 11 g twice a day) supplementation increased lean body mass (LBM) and physical functions in non-sarcopenic elderly subjects. We conducted the randomized-controlled trial to determine if HLEAA reverses sarcopenia i…	2010	/		24					CN-01003931	#4110	Kobayashi 2010	Exclusion reason: Full-text unavailable;
