# Supplementary material for: Towards a core outcome set for sarcopenia intervention studies: a scoping review identifying the most frequently reported outcomes across randomized controlled trials in sarcopenia
Source: Eur Geriatr Med. 2025 Aug 12;16(6):2033–45. doi: 10.1007/s41999-025-01285-x (PMC12743691; doi:10.1007/s41999-025-01285-x)
Supplement: Supplementary file 7 — Supplementary file7 (XLSX 95 KB) [file 41999_2025_1285_MOESM7_ESM.xlsx]

## Sheet: Ref
Table S7. Outcomes reported.
Covidence	Authors	Title	Journal	DOI
#425	Achison, Marcus; Adamson, Simon; Akpan, Asangaedem; Aspray, Terry; Avenell, Alison; Band, Margaret M; Bashir, Tufail; Burton, Louise A; Cvoro, Vera; Donnan, Peter T; Duncan, Gordon W; George, Jacob; Gordon, Adam L; Gregson, Celia L; Hapca, Adrian; Henderson, Emily; Hume, Cheryl; Jackson, Thomas A; Kemp, Paul; Kerr, Simon; Kilgour, Alixe; Lyell, Veronica; Masud, Tahir; McKenzie, Andrew; McKenzie, …	Effect of perindopril or leucine on physical performance in older people with sarcopenia: the LACE randomized controlled trial.	Journal of cachexia, sarcopenia and muscle / 2022;13(2):858-871 Germany 2022 /	https://dx.doi.org/10.1002/jcsm.12934
#3602	Azevedo Pinheiro H; Regina Cerceau V; Costa Pereira L; Schwerz Funghetto S; Losada de Menezes R	Nutritional intervention and functional exercises improve depression, loneliness and quality of life in elderly women with sarcopenia: a randomized clinical trial	/ 2020;33(1):1 2020 /	https://dx.doi.org/10.1590/1980-5918.033.AO32
#664	Bauer, Jurgen M; Mikusova, Lucia; Verlaan, Sjors; Bautmans, Ivan; Brandt, Kirsten; Donini, Lorenzo M; Maggio, Marcello; Mets, Tony; Wijers, Sander L J; Garthoff, Jossie A; Luiking, Yvette; Sieber, Cornel; Cederholm, Tommy	Safety and tolerability of 6-month supplementation with a vitamin D, calcium and leucine-enriched whey protein medical nutrition drink in sarcopenic older adults.	Aging clinical and experimental research / 2020;32(8):1501-1514 Germany 2020 /	https://dx.doi.org/10.1007/s40520-020-01519-x
#1095	Bauer, Jurgen M; Verlaan, Sjors; Bautmans, Ivan; Brandt, Kirsten; Donini, Lorenzo M; Maggio, Marcello; McMurdo, Marion E T; Mets, Tony; Seal, Chris; Wijers, Sander L; Ceda, Gian Paolo; De Vito, Giuseppe; Donders, Gilbert; Drey, Michael; Greig, Carolyn; Holmback, Ulf; Narici, Marco; McPhee, Jamie; Poggiogalle, Eleonora; Power, Dermot; Scafoglieri, Aldo; Schultz, Ralf; Sieber, Cornel C; Cederholm, …	Effects of a vitamin D and leucine-enriched whey protein nutritional supplement on measures of sarcopenia in older adults, the PROVIDE study: a randomized, double-blind, placebo-controlled trial.	Journal of the American Medical Directors Association / 2015;16(9):740-7 United States 2015 /	https://dx.doi.org/10.1016/j.jamda.2015.05.021
#333	Bernabei, Roberto; Landi, Francesco; Calvani, Riccardo; Cesari, Matteo; Del Signore, Susanna; Anker, Stefan D; Bejuit, Raphael; Bordes, Philippe; Cherubini, Antonio; Cruz-Jentoft, Alfonso J; Di Bari, Mauro; Friede, Tim; Gorostiaga Ayestaran, Carmen; Goyeau, Harmonie; Jonsson, Palmi V; Kashiwa, Makoto; Lattanzio, Fabrizia; Maggio, Marcello; Mariotti, Luca; Miller, Ram R; Rodriguez-Manas, Leocadio;…	Multicomponent intervention to prevent mobility disability in frail older adults: randomised controlled trial (SPRINTT project).	BMJ (Clinical research ed.) / 2022;377(8900488, bmj, 101090866):e068788 England 2022 /	https://dx.doi.org/10.1136/bmj-2021-068788
#804	Bo, Yacong; Liu, Changfeng; Ji, Zhe; Yang, Ruihong; An, Qianqian; Zhang, Xueyuan; You, Jie; Duan, Dandan; Sun, Yafei; Zhu, Yiwei; Cui, Han; Lu, Quanjun	A high whey protein, vitamin D and E supplement preserves muscle mass, strength, and quality of life in sarcopenic older adults: A double-blind randomized controlled trial.	Clinical nutrition (Edinburgh, Scotland) / 2019;38(1):159-164 England 2019 /	https://dx.doi.org/10.1016/j.clnu.2017.12.020
#583	Chang, Ke-Vin; Wu, Wei-Ting; Huang, Kuo-Chin; Han, Der-Sheng	Effectiveness of early versus delayed exercise and nutritional intervention on segmental body composition of sarcopenic elders - A randomized controlled trial.	Clinical nutrition (Edinburgh, Scotland) / 2021;40(3):1052-1059 England 2021 /	https://dx.doi.org/10.1016/j.clnu.2020.06.037
#849	Chen, Hung-Ting; Wu, Huey-June; Chen, Yu-Jen; Ho, Sung-Yen; Chung, Yu-Chun	Effects of 8-week kettlebell training on body composition, muscle strength, pulmonary function, and chronic low-grade inflammation in elderly women with sarcopenia.	Experimental gerontology / 2018;112(epq, 0047061):112-118 England 2018 /	https://dx.doi.org/10.1016/j.exger.2018.09.015
#233	Chiang, Feng-Yi; Chen, Jiun-Rong; Lee, Wei-Ju; Yang, Suh-Ching	Effects of Milk or Soy Milk Combined with Mild Resistance Exercise on the Muscle Mass and Muscle Strength in Very Old Nursing Home Residents with Sarcopenia.	Foods (Basel, Switzerland) / 2021;10(11): Switzerland 2021 /	https://dx.doi.org/10.3390/foods10112581
#456	Courel-Ibanez, Javier; Buendia-Romero, Angel; Pallares, Jesus G; Garcia-Conesa, Silverio; Martinez-Cava, Alejandro; Izquierdo, Mikel	Impact of Tailored Multicomponent Exercise for Preventing Weakness and Falls on Nursing Home Residents' Functional Capacity.	Journal of the American Medical Directors Association / 2022;23(1):98-104.e3 United States 2022 /	https://dx.doi.org/10.1016/j.jamda.2021.05.037
#1035	Cramer, Joel T; Cruz-Jentoft, Alfonso J; Landi, Francesco; Hickson, Mary; Zamboni, Mauro; Pereira, Suzette L; Hustead, Deborah S; Mustad, Vikkie A	Impacts of High-Protein Oral Nutritional Supplements Among Malnourished Men and Women with Sarcopenia: A Multicenter, Randomized, Double-Blinded, Controlled Trial.	Journal of the American Medical Directors Association / 2016;17(11):1044-1055 United States 2016 /	https://dx.doi.org/10.1016/j.jamda.2016.08.009
#375	da Cruz Alves, Natalia Maira; Pfrimer, Karina; Santos, Priscila Carvalho; de Freitas, Ellen Cristini; Neves, Thiago; Pessini, Rodrigo Antonio; Junqueira-Franco, Marcia Varella Morandi; Nogueira-Barbosa, Marcello H; Greig, Carolyn Anne; Ferriolli, Eduardo	Randomised Controlled Trial of Fish Oil Supplementation on Responsiveness to Resistance Exercise Training in Sarcopenic Older Women.	Nutrients / 2022;14(14): Switzerland 2022 /	https://dx.doi.org/10.3390/nu14142844
#343	de Sa Souza, Helton; de Melo, Camila Maria; Piovezan, Ronaldo Delmonte; Miranda, Rafael Eduardo Eustorgio Pinheiro Chagas; Carneiro-Junior, Miguel Araujo; Silva, Bruno Moreira; Thomatieli-Santos, Ronaldo Vagner; Tufik, Sergio; Poyares, Dalva; D'Almeida, Vania	Resistance Training Improves Sleep and Anti-Inflammatory Parameters in Sarcopenic Older Adults: A Randomized Controlled Trial.	International journal of environmental research and public health / 2022;19(23): Switzerland 2022 /	https://dx.doi.org/10.3390/ijerph192316322
#329	Flor-Rufino, Cristina; Barrachina-Igual, Joaquin; Perez-Ros, Pilar; Pablos-Monzo, Ana; Martinez-Arnau, Francisco Miguel	Resistance training of peripheral muscles benefits respiratory parameters in older women with sarcopenia: Randomized controlled trial.	Archives of gerontology and geriatrics / 2023;104(8214379, 7ax):104799 Netherlands 2023 /	https://dx.doi.org/10.1016/j.archger.2022.104799
#322	Flor-Rufino, Cristina; Barrachina-Igual, Joaquin; Perez-Ros, Pilar; Pablos-Monzo, Ana; Sanz-Requena, Roberto; Martinez-Arnau, Francisco M	Fat infiltration and muscle hydration improve after high-intensity resistance training in women with sarcopenia. A randomized clinical trial.	Maturitas / 2023;168(mwn, 7807333):29-36 Ireland 2023 /	https://dx.doi.org/10.1016/j.maturitas.2022.09.001
#420	Han, Zhe; Ji, Neng-Neng; Ma, Jian-Xiong; Dong, Qiang; Ma, Xin-Long	Effect of Resistance Training Combined with Beta-Hydroxy-Beta-Methylbutyric Acid Supplements in Elderly Patients with Sarcopenia after Hip Replacement.	Orthopaedic surgery / 2022;14(4):704-713 Australia 2022 /	https://dx.doi.org/10.1111/os.13208
#1064	Hassan, Bothaina H; Hewitt, Jennifer; Keogh, Justin W L; Bermeo, Sandra; Duque, Gustavo; Henwood, Tim R	Impact of resistance training on sarcopenia in nursing care facilities: A pilot study.	Geriatric nursing (New York, N.Y.) / 2016;37(2):116-21 United States 2016 /	https://dx.doi.org/10.1016/j.gerinurse.2015.11.001
#33	He, Shichun; Wei, Meiqi; Meng, Deyu; Wang, Ziyi; Yang, Guang; Wang, Ziheng	Self-determined sequence exercise program for elderly with sarcopenia: A Randomized controlled trial with clinical assistance from explainable artificial intelligence.	Archives of gerontology and geriatrics / 2024;119(8214379, 7ax):105317 Netherlands 2024 /	https://dx.doi.org/10.1016/j.archger.2023.105317
#720	Hill, Tom R; Verlaan, Sjors; Biesheuvel, Egbert; Eastell, Richard; Bauer, Jurgen M; Bautmans, Ivan; Brandt, Kirsten; Donini, Lorenzo M; Maggio, Marcello; Mets, Tony; Seal, Chris J; Wijers, Sander Lj; Sieber, Cornel; Cederholm, Tommy; Aspray, Terry J	A Vitamin D, Calcium and Leucine-Enriched Whey Protein Nutritional Supplement Improves Measures of Bone Health in Sarcopenic Non-Malnourished Older Adults: The PROVIDE Study.	Calcified tissue international / 2019;105(4):383-391 United States 2019 /	https://dx.doi.org/10.1007/s00223-019-00581-6
#173	Huang, Dunbing; Ke, Xiaohua; Jiang, Cai; Song, Wei; Feng, Jing; Zhou, Huiting; Zhang, Rui; Zhang, Anren; Lan, Fujun	Effects of 12 weeks of Tai Chi on neuromuscular responses and postural control in elderly patients with sarcopenia: a randomized controlled trial.	Frontiers in neurology / 2023;14(101546899):1167957 Switzerland 2023 /	https://dx.doi.org/10.3389/fneur.2023.1167957
#1233	Kim, Hun Kyung; Suzuki, Takao; Saito, Kyoko; Yoshida, Hideyo; Kobayashi, Hisamine; Kato, Hiroyuki; Katayama, Miwa	Effects of exercise and amino acid supplementation on body composition and physical function in community-dwelling elderly Japanese sarcopenic women: a randomized controlled trial.	Journal of the American Geriatrics Society / 2012;60(1):16-23 United States 2012 /	https://dx.doi.org/10.1111/j.1532-5415.2011.03776.x
#1797	Li, Z.-R.; Ma, Y.-J.; Zhuang, J.; Tao, X.-C.; Guo, C.-Y.; Liu, S.-T.; Zhu, R.-R.; Wang, J.-X.; Fang, L.	Ditangquan exercises based on safe-landing strategies prevent falls and injury among older individuals with sarcopenia	Frontiers in Medicine 2022;9((Li Z.-R.; Fang L., fanglei586@126.com) Yueyang Hospital of Integrated Traditional Chinese and Western Medicine, Shanghai University of Traditional Chinese Medicine, Shanghai, China(Ma Y.-J.) Department of Rehabilitation, Shanghai East Hospital, Shanghai,): 2022	https://dx.doi.org/10.3389/fmed.2022.936314
#567	Li, Zhuo; Cui, Min; Yu, Kang; Zhang, Xiao-Wei; Li, Chun-Wei; Nie, Xiao-Dong; Wang, Fang	Effects of nutrition supplementation and physical exercise on muscle mass, muscle strength and fat mass among sarcopenic elderly: a randomized controlled trial.	Applied physiology, nutrition, and metabolism = Physiologie appliquee, nutrition et metabolisme / 2021;46(5):494-500 Canada 2021 /	https://dx.doi.org/10.1139/apnm-2020-0643
#608	Liang, Yuxiang; Wang, Renjie; Jiang, Jiaojiao; Tan, Lingling; Yang, Ming	A randomized controlled trial of resistance and balance exercise for sarcopenic patients aged 80-99 years.	Scientific reports / 2020;10(1):18756 England 2020 /	https://dx.doi.org/10.1038/s41598-020-75872-2
#750	Liberman, Keliane; Njemini, Rose; Luiking, Yvette; Forti, Louis N; Verlaan, Sjors; Bauer, Jurgen M; Memelink, Robert; Brandt, Kirsten; Donini, Lorenzo M; Maggio, Marcello; Mets, Tony; Wijers, Sander L J; Sieber, Cornel; Cederholm, Tommy; Bautmans, Ivan	Thirteen weeks of supplementation of vitamin D and leucine-enriched whey protein nutritional supplement attenuates chronic low-grade inflammation in sarcopenic older adults: the PROVIDE study.	Aging clinical and experimental research / 2019;31(6):845-854 Germany 2019 /	https://dx.doi.org/10.1007/s40520-019-01208-4
#580	Lin, Chih-Chien; Shih, Ming-Hsiung; Chen, Chih-Dao; Yeh, Sung-Ling	Effects of adequate dietary protein with whey protein, leucine, and vitamin D supplementation on sarcopenia in older adults: An open-label, parallel-group study.	Clinical nutrition (Edinburgh, Scotland) / 2021;40(3):1323-1329 England 2021 /	https://dx.doi.org/10.1016/j.clnu.2020.08.017
#815	Lu, Yanxia; Niti, Mathew; Yap, Keng Bee; Tan, Crystal Tze Ying; Zin Nyunt, Ma Shwe; Feng, Liang; Tan, Boon Yeow; Chan, Gribson; Khoo, Sue Anne; Chan, Sue Mei; Yap, Philip; Larbi, Anis; Ng, Tze Pin	Assessment of Sarcopenia Among Community-Dwelling At-Risk Frail Adults Aged 65 Years and Older Who Received Multidomain Lifestyle Interventions: A Secondary Analysis of a Randomized Clinical Trial.	JAMA network open / 2019;2(10):e1913346 United States 2019 /	https://dx.doi.org/10.1001/jamanetworkopen.2019.13346
#1505	Meza-Valderrama, D.; Sánchez-Rodríguez, D.; Messaggi-Sartor, M.; Muñoz-Redondo, E.; Morgado-Pérez, A.; Tejero-Sánchez, M.; De Jaime-Gil, E.; Leiva-Banuelos, N.; Marco, E.	Supplementation with β-hydroxy-β-methylbutyrate after resistance training in post-acute care patients with sarcopenia: A randomized, double-blind placebo-controlled trial	Archives of Gerontology and Geriatrics 2024;119((Meza-Valderrama D., domezac@minsa.gob.pa; Sánchez-Rodríguez D.; Messaggi-Sartor M.; Muñoz-Redondo E.; Morgado-Pérez A.; Tejero-Sánchez M.; Marco E.) Rehabilitation Research Group, Hospital del Mar Medical Research Institute, Dr. Aiguader 80, Catalonia, B): 2024	https://dx.doi.org/10.1016/j.archger.2023.105323
#2108	Moghadam, B.H.; Bagheri, R.; Ashtary-Larky, D.; Tinsley, G.M.; Eskandari, M.; Wong, A.; Kreider, R.B.; Baker, J.S.	The Effects of Concurrent Training Order on Satellite Cell-Related Markers, Body Composition, Muscular and Cardiorespiratory Fitness in Older Men with Sarcopenia	Journal of Nutrition, Health and Aging 2020;24(7):796-804 2020	https://dx.doi.org/10.1007/s12603-020-1431-3
#307	Monti, Elena; Tagliaferri, Sara; Zampieri, Sandra; Sarto, Fabio; Sirago, Giuseppe; Franchi, Martino Vladimiro; Ticinesi, Andrea; Longobucco, Yari; Adorni, Elisa; Lauretani, Fulvio; Von Haehling, Stephan; Marzetti, Emanuele; Calvani, Riccardo; Bernabei, Roberto; Cesari, Matteo; Maggio, Marcello; Narici, Marco Vincenzo	Effects of a 2-year exercise training on neuromuscular system health in older individuals with low muscle function.	Journal of cachexia, sarcopenia and muscle / 2023;14(2):794-804 Germany 2023 /	https://dx.doi.org/10.1002/jcsm.13173
#348	Mori, H; Tokuda, Y	De-Training Effects Following Leucine-Enriched Whey Protein Supplementation and Resistance Training in Older Adults with Sarcopenia: A Randomized Controlled Trial with 24 Weeks of Follow-Up.	The journal of nutrition, health & aging / 2022;26(11):994-1002 France 2022 /	https://dx.doi.org/10.1007/s12603-022-1853-1
#575	Nasimi, Nasrin; Sohrabi, Zahra; Dabbaghmanesh, Mohammad Hossein; Eskandari, Mohammad Hadi; Bedeltavana, Alireza; Famouri, Mandana; Talezadeh, Pedram	A Novel Fortified Dairy Product and Sarcopenia Measures in Sarcopenic Older Adults: A Double-Blind Randomized Controlled Trial.	Journal of the American Medical Directors Association / 2021;22(4):809-815 United States 2021 /	https://dx.doi.org/10.1016/j.jamda.2020.08.035
#636	Oh, Min-Kyun; Yoo, Jun-Il; Byun, Hayoung; Chun, Se-Woong; Lim, Seung-Kyu; Jang, Yun Jeong; Lee, Chang Han	Efficacy of Combined Antigravity Treadmill and Conventional Rehabilitation After Hip Fracture in Patients With Sarcopenia.	The journals of gerontology. Series A, Biological sciences and medical sciences / 2020;75(10):e173-e181 United States 2020 /	https://dx.doi.org/10.1093/gerona/glaa158
#1180	Papanicolaou, D A; Ather, S N; Zhu, H; Zhou, Y; Lutkiewicz, J; Scott, B B; Chandler, J	A phase IIA randomized, placebo-controlled clinical trial to study the efficacy and safety of the selective androgen receptor modulator (SARM), MK-0773 in female participants with sarcopenia.	The journal of nutrition, health & aging / 2013;17(6):533-43 France 2013 /	https://dx.doi.org/10.1007/s12603-013-0335-x
#841	Piastra, G; Perasso, L; Lucarini, S; Monacelli, F; Bisio, A; Ferrando, V; Gallamini, M; Faelli, E; Ruggeri, P	Effects of Two Types of 9-Month Adapted Physical Activity Program on Muscle Mass, Muscle Strength, and Balance in Moderate Sarcopenic Older Women.	BioMed research international / 2018;2018(101600173):5095673 United States 2018 /	https://dx.doi.org/10.1155/2018/5095673
#41	Rezaei, Sohrab; Eslami, Rasoul; Tartibian, Bakhtyar	The effects of TRX suspension training on sarcopenic biomarkers and functional abilities in elderlies with sarcopenia: a controlled clinical trial.	BMC sports science, medicine & rehabilitation / 2024;16(1):58 England 2024 /	https://dx.doi.org/10.1186/s13102-024-00849-x
#616	Rondanelli, Mariangela; Cereda, Emanuele; Klersy, Catherine; Faliva, Milena Anna; Peroni, Gabriella; Nichetti, Mara; Gasparri, Clara; Iannello, Giancarlo; Spadaccini, Daniele; Infantino, Vittoria; Caccialanza, Riccardo; Perna, Simone	Improving rehabilitation in sarcopenia: a randomized-controlled trial utilizing a muscle-targeted food for special medical purposes.	Journal of cachexia, sarcopenia and muscle / 2020;11(6):1535-1547 Germany 2020 /	https://dx.doi.org/10.1002/jcsm.12532
#355	Rondanelli, Mariangela; Gasparri, Clara; Barrile, Gaetan Claude; Battaglia, Santina; Cavioni, Alessandro; Giusti, Riccardo; Mansueto, Francesca; Moroni, Alessia; Nannipieri, Fabrizio; Patelli, Zaira; Razza, Claudia; Tartara, Alice; Perna, Simone	Effectiveness of a Novel Food Composed of Leucine, Omega-3 Fatty Acids and Probiotic Lactobacillus paracasei PS23 for the Treatment of Sarcopenia in Elderly Subjects: A 2-Month Randomized Double-Blind Placebo-Controlled Trial.	Nutrients / 2022;14(21): Switzerland 2022 /	https://dx.doi.org/10.3390/nu14214566
#1013	Rondanelli, Mariangela; Peroni, Gabriella; Gasparri, Clara; Infantino, Vittoria; Nichetti, Mara; Cuzzoni, Giovanni; Spadaccini, Daniele; Perna, Simone	Is a Combination of Melatonin and Amino Acids Useful to Sarcopenic Elderly Patients? A Randomized Trial.	Geriatrics (Basel, Switzerland) / 2018;4(1): Switzerland 2018 /	https://dx.doi.org/10.3390/geriatrics4010004
#3267	Rooks D; Swan T; Goswami B; Filosa L; Panchaud N; Coleman L; Miller R; Praestgaard J; Perry R; Recknor C; Arai H; Chen L-K; Chung Y-S; Roubenoff R	Safety and efficacy of bimagrumab in community-dwelling older adults with sarcopenia	/ 2019;10():S24 Springer 2019 /	https://dx.doi.org/10.1007/s41999-019-00221-0
#954	Rooks, Daniel; Praestgaard, Jens; Hariry, Sam; Laurent, Didier; Petricoul, Olivier; Perry, Robert G; Lach-Trifilieff, Estelle; Roubenoff, Ronenn	Treatment of Sarcopenia with Bimagrumab: Results from a Phase II, Randomized, Controlled, Proof-of-Concept Study.	Journal of the American Geriatrics Society / 2017;65(9):1988-1995 United States 2017 /	https://dx.doi.org/10.1111/jgs.14927
#499	Seo, Myong-Won; Jung, Sung-Woo; Kim, Sung-Woo; Lee, Jung-Min; Jung, Hyun Chul; Song, Jong-Kook	Effects of 16 Weeks of Resistance Training on Muscle Quality and Muscle Growth Factors in Older Adult Women with Sarcopenia: A Randomized Controlled Trial.	International journal of environmental research and public health / 2021;18(13): Switzerland 2021 /	https://dx.doi.org/10.3390/ijerph18136762
#1004	Soares Mendes Damasceno, Gisele; Teixeira, Thais Helena Machado Marcal; de Souza, Vinicius Carolino; Neiva, Tiago Sousa; Prudente Pereira, Karina; Teles Landim, Maria de Fatima; de Melo, Gislane Ferreira; Romao, Juliana de Faria Fracon E; Toledo Nobrega, Otavio; de Azevedo Carvalho, Gustavo	Acupuncture Treatment in Elderly People with Sarcopenia: Effects on the Strength and Inflammatory Mediators.	Journal of aging research / 2019;2019(101543460):8483576 United States 2019 /	https://dx.doi.org/10.1155/2019/8483576
#790	Takeuchi, Izumi; Yoshimura, Yoshihiro; Shimazu, Sayuri; Jeong, Seungwon; Yamaga, Makio; Koga, Hiroaki	Effects of branched-chain amino acids and vitamin D supplementation on physical function, muscle mass and strength, and nutritional status in sarcopenic older adults undergoing hospital-based rehabilitation: A multicenter randomized controlled trial.	Geriatrics & gerontology international / 2019;19(1):12-17 Japan 2019 /	https://dx.doi.org/10.1111/ggi.13547
#144	Tamura, Yoshifumi; Kaga, Hideyoshi; Abe, Yasuko; Yoshii, Hidenori; Seino, Hiroaki; Hiyoshi, Toru; Kuribayashi, Nobuichi; Inoue, Ikuo; Watada, Hirotaka	Efficacy and Safety of 5-Aminolevulinic Acid Combined with Iron on Skeletal Muscle Mass Index and Physical Performance of Patients with Sarcopenia: A Multicenter, Double-Blinded, Randomized-Controlled Trial (ALADDIN Study).	Nutrients / 2023;15(13): Switzerland 2023 /	https://dx.doi.org/10.3390/nu15132866
#332	Tokuda, Yasunobu; Mori, Hiroyasu	Essential Amino Acid and Tea Catechin Supplementation after Resistance Exercise Improves Skeletal Muscle Mass in Older Adults with Sarcopenia: An Open-Label, Pilot, Randomized Controlled Trial.	Journal of the American Nutrition Association / 2023;42(3):255-262 United States 2023 /	https://dx.doi.org/10.1080/07315724.2022.2025546
#111	Valdes-Badilla, Pablo; Guzman-Munoz, Eduardo; Hernandez-Martinez, Jordan; Nunez-Espinosa, Cristian; Delgado-Floody, Pedro; Herrera-Valenzuela, Tomas; Branco, Braulio Henrique Magnani; Zapata-Bastias, Jose; Nobari, Hadi	Effectiveness of elastic band training and group-based dance on physical-functional performance in older women with sarcopenia: a pilot study.	BMC public health / 2023;23(1):2113 England 2023 /	https://dx.doi.org/10.1186/s12889-023-17014-7
#918	Verlaan, Sjors; Maier, Andrea B; Bauer, Jurgen M; Bautmans, Ivan; Brandt, Kirsten; Donini, Lorenzo M; Maggio, Marcello; McMurdo, Marion E T; Mets, Tony; Seal, Chris; Wijers, Sander L J; Sieber, Cornel; Boirie, Yves; Cederholm, Tommy	Sufficient levels of 25-hydroxyvitamin D and protein intake required to increase muscle mass in sarcopenic older adults - The PROVIDE study.	Clinical nutrition (Edinburgh, Scotland) / 2018;37(2):551-557 England 2018 /	https://dx.doi.org/10.1016/j.clnu.2017.01.005
#605	Wang, R; Liang, Y; Jiang, J; Chen, M; Li, L; Yang, H; Tan, L; Yang, M	Effectiveness of a Short-Term Mixed Exercise Program for Treating Sarcopenia in Hospitalized Patients Aged 80 Years and Older: A Prospective Clinical Trial.	The journal of nutrition, health & aging / 2020;24(10):1087-1093 France 2020 /	https://dx.doi.org/10.1007/s12603-020-1429-x
#388	Wang, Zhengyuan; Xu, Xin; Gao, Shanxi; Wu, Chunxiang; Song, Qi; Shi, Zehuan; Su, Jin; Zang, Jiajie	Effects of Internet-Based Nutrition and Exercise Interventions on the Prevention and Treatment of Sarcopenia in the Elderly.	Nutrients / 2022;14(12): Switzerland 2022 /	https://dx.doi.org/10.3390/nu14122458
#372	Wei, Meiqi; Meng, Deyu; Guo, Hongzhi; He, Shichun; Tian, Zhibo; Wang, Ziyi; Yang, Guang; Wang, Ziheng	Hybrid Exercise Program for Sarcopenia in Older Adults: The Effectiveness of Explainable Artificial Intelligence-Based Clinical Assistance in Assessing Skeletal Muscle Area.	International journal of environmental research and public health / 2022;19(16): Switzerland 2022 /	https://dx.doi.org/10.3390/ijerph19169952
#160	Yang, C; Song, Y; Li, T; Chen, X; Zhou, J; Pan, Q; Jiang, W; Wang, M; Jia, H The journal of nutrition, health & aging / 2023;27(5):329-339	Effects of Beta-Hydroxy-Beta-Methylbutyrate Supplementation on Older Adults with Sarcopenia: A Randomized, Double-Blind, Placebo-Controlled Study.	The journal of nutrition, health & aging / 2023;27(5):329-339 France 2023 /	https://dx.doi.org/10.1007/s12603-023-1911-1
#794	Yoshimura, Yoshihiro; Bise, Takahiro; Shimazu, Sayuri; Tanoue, Maiko; Tomioka, Yuko; Araki, Mai; Nishino, Takafumi; Kuzuhara, Aomi; Takatsuki, Fumihiko	Effects of a leucine-enriched amino acid supplement on muscle mass, muscle strength, and physical function in post-stroke patients with sarcopenia: A randomized controlled trial.	Nutrition (Burbank, Los Angeles County, Calif.) / 2019;58(beu, 8802712):1-6 United States 2019 /	https://dx.doi.org/10.1016/j.nut.2018.05.028
#351	Yuenyongchaiwat, Kornanong; Akekawatchai, Chareeporn	Beneficial effects of walking-based home program for improving cardio-respiratory performance and physical activity in sarcopenic older people: a randomized controlled trial.	European journal of physical and rehabilitation medicine / 2022;58(6):838-844 Italy 2022 /	https://dx.doi.org/10.23736/S1973-9087.22.07612-2
#177	Yuenyongchaiwat, Kornanong; Akekawatchai, Chareeporn; Khattiya, Janya	Effects of a Pedometer-Based Walking Home Program Plus Resistance Training on Inflammatory Cytokines and Depression in Thai Older People with Sarcopenia: A Three-Arm Randomized Controlled Trial.	Clinical gerontologist / 2023;46(5):717-728 United States 2023 /	https://dx.doi.org/10.1080/07317115.2022.2150396
#1092	Zdzieblik, Denise; Oesser, Steffen; Baumstark, Manfred W; Gollhofer, Albert; Konig, Daniel	Collagen peptide supplementation in combination with resistance training improves body composition and increases muscle strength in elderly sarcopenic men: a randomised controlled trial.	The British journal of nutrition / 2015;114(8):1237-45 England 2015 /	https://dx.doi.org/10.1017/S0007114515002810
#784	Zhu, Liu-Ying; Chan, Ruth; Kwok, Timothy; Cheng, Kenneth Chik-Chi; Ha, Amy; Woo, Jean	Effects of exercise and nutrition supplementation in community-dwelling older Chinese people with sarcopenia: a randomized controlled trial.	Age and ageing / 2019;48(2):220-228 England 2019 /	https://dx.doi.org/10.1093/ageing/afy179
#1012	Zhu, Ya-Qiong; Peng, Nan; Zhou, Ming; Liu, Pei-Pei; Qi, Xiao-Lei; Wang, Ning; Wang, Gang; Wu, Zhao-Pei	Tai Chi and whole-body vibrating therapy in sarcopenic men in advanced old age: a clinical randomized controlled trial.	European journal of ageing / 2019;16(3):273-282 Germany 2019 /	https://dx.doi.org/10.1007/s10433-019-00498-x

## Sheet: Outcomes
Outcome's name	Aim of the outcome	Outcome's type	Outcome classified according to the number in the 38-outcome list from Dodd et al., 2018	Tool used for this outcome	Primary outcome	Secondary outcome	Articles	Number of articles
Skeletal muscle index SMI (kg/cm²)	Change in muscle mass	Muscle mass related outcome	15: Musculoskeletal and connective tissue outcomes	BIA (322,794,375,329,1064,144,841,351,160), DXA (616,575,420)	420	322,794,616,375,575,329,1064,144,841,351,160	322,794,616,375,575,329,1064,144,841,351,160,420	12
Muscle mass (kg)	Change in muscle mass	Muscle mass related outcome	15: Musculoskeletal and connective tissue outcomes	BIA (322,233,1233), DXA (1012)		322,233,1233,1012	322,233,1233,1013	4
Calf circumference (cm)	Change in muscle mass	Muscle mass related outcome	15: Musculoskeletal and connective tissue outcomes	Metric tape (322,575,790,233,41), NA (144)		322, 575, 790,233,41, 144	322, 575,790,233,41, 144	6
Thigh circumference (cm)	Change in muscle mass	Muscle mass related outcome	15: Musculoskeletal and connective tissue outcomes	Metric tape (322)		322	322	1
Handgrip strength	Change in muscle strength	Muscle strength related outcome	25: Physical functioning	Jamar Hydraulic Hand Dynamometer (322,1035,1012,1095,3267,372,343,355,1004,583,616,918,1505,636,1013,41,784,329,1064,33,841,160), Hand-held dynamometer (348), Digital dynamometer ( 456), Smedley hand dynamometer (TTM, Tokyo, Japan)(794),Handgrip Analogue Dynamometer (only the brand was mentioned TKK 5001, Takei, Japan)(499,790,233), Dynamometer (CAMRY®, Zhongshan, Guangdong) (580), Portable hydra…	322,1012,1095,1004,583,580,1505,33,841,111,160,420	1035,348,372,456,343,355,1004,794,499,616,918,375,636,575,750,790,233,41,784,2108,954,329,1064,608,307,144,388,351,804,333,425,332,605,567	322,1035,1012,1095,348,372,456,343,355,1004,583,794,499,580,616,918,375,1505,636,575,750,790,233,41,784,2108,954,329,1064,608,33,307,144,388,841,351,804,333,425,111,332,160,605,567,420	45
Maximum isometric contractions MIC	Change in muscle strength	Muscle strength related outcome	25: Physical functioning	Hand-held dynamometer (322)		322	322	1
Gait speed	Change in functional mobility	Physical performance related outcome	25: Physical functioning	No description (322,918,1233), 4-m walking test (1035,1095,348,3267,1180,499,616,375,1505,575,954,608,388, 425,111,332,605), 6-m walking test (1012,372,456,815,233,784,329,351,804,160), 5-m walking test (583,580), 3-m walking test (41,1064)	583,815,580,616,1505,784,111	322,1035,1012,1095,348,3267,372,456,1180,499,918,375,575,233,41,954,329,1064,1233,608,388,351,804, 425,332,160,605	322,1035,1012,1095,348,3267,372,456,1180,583,815,499,580,616,918,375,1505,575,233,41,784,954,329,1064,1233,608,388,351,804, 425,111,332,160,605	34
Lower extremity physical function	Change in physical performance	Physical performance related outcome	25: Physical functioning	Short Physical Performance Battery scores (322,1095,3267,456,1180,355,616,918,1505,750,329,1064,608,307,144,333,425,605), Brazilian version of SPPB scores (343)	3267,456,1505,425	322,1095,1180,343,355,616,918,750,329,1064,608,307,144,333,605	322,1095,3267,456,1180,343,355,616,918,1505,750,329,1064,608,307,144,333,425,605	19
Fat mass	Change in body composition	Fat-related outcome	23: Skin and subcutaneous tissue outcomes	BIA (322,1004,580,1505,233,41,2108,1064,388,849,804,111,567), DXA (1035,3267,1092,1180,355,583,499,575,750,1013,954,420)	111.42	322,1035,3267,1092,1180,355,1004,583,499,580,1505,575,750,1013,233,41,2108,954,1064,388,849,804,567	322,1035,3267,1092,1180,355,1004,583,499,580,1505,575,750,1013,233,41,2108,954,1064,388,849,804,111,567,420	25
Imaging biomarkers: water apparent diffusion coefficient (ADC), water interstitial diffusion coefficient (D), tissue hydration as transversal relaxation time (T2), proton density fat fraction (PDFF), fat/muscle/bone volumes, and macroscopic fatty infiltration.	Change in imaging biomarkers	Biochemical or biomarker-related outcomes	15: Musculoskeletal and connective tissue outcomes	Magnetic resonance imaging MRI (322)		322	322	1
Weight	Change in body composition	Nutritional related outcome	14: Metabolism and nutrition outcome	BIA (322,144), Calibrated stadium scale (1035), NA (1012,1092,355, 499,580,616,375,1064,849,804), Weight balance (41), Calibrated digital scale (Lumbar, China)(2108), Mechanical scale (Scale-tronix, Chicago, IL, USA; accuracy to 0.1 kg)(111), Electronic scale (160)		322,1035,1012, 355, 499, 580,616,375,1505,41,2108,1064, 144,849,804,111,160,567	322,1035,1012, 355, 499, 580,616,375,1505,41,2108,1064,144,849, 804,111,160,567	18
Body mass index (kg/m²)	Change in body composition	Nutritional related outcome	14: Metabolism and nutrition outcome	Calculated weight/height² (322,1035,355, 499,580,375,1505,575,790, 41,2108, 1064,1233,144,344, 804,333, 567)		322,1035,173,355,499,580,375,575,790,41,2108,1064,1233,144,344,804,333, 567	322,1035,173,355,499,580,375,575,790,41,2108,1064,1233,144,344,804,333, 567	18
Maximum dynamic muscle strength on the knees	Change in muscle strength	Muscle strength related outcome	25: Physical functioning	Leg extension and seated leg press gym machines (322)		322	322	1
Lower limb muscle strength: Peak torque (PT) for the LEG extension; maximal voluntary isokinetic	Change in muscle strength	Muscle strength related outcome	25: Physical functioning	Calibrated isokinetic dynamometers (1035), Biodex System 3 dynamometer (343), Dynamometry	1035.38		1035.38	2
Leg Muscle Mass (LMM)	Change in muscle mass	Muscle mass related outcome	15: Musculoskeletal and connective tissue outcomes	DXA (1035), BIA (233,1233)	1233	1035.23	1035,233,1233	3
Tested Leg Muscle mass (TLMM)	Change in muscle mass	Muscle mass related outcome	15: Musculoskeletal and connective tissue outcomes	DXA (1035)		1035	1035	1
Muscle quality MQ	Change in quality of muscle mass	Muscle mass related outcome	15: Musculoskeletal and connective tissue outcomes	Calculating the equation PT (Nm)/TLMM (kg) (1035), B-mode ultrasonography (Mylab70, Esaote, Genoa, Italy) (307), Calculated as HGS/FFM (160)		1035,307,160	1035,307,160	2
Compliance/adherence	Compliance assessment	Other outcome	32: Delivery of care including "Adherence/compliance"	Product intake forms (1035), Self-completed intake diaries (1095), Diary tracking supplement intake (1505), Intake charts (790)		1035,1095,1505,790	1035,1095,1505,790	4
Serum 25-OH vitamin D (nmol.l-1)	Change in Bone and Mineral Metabolism Biomarkers	Biochemical or biomarker-related outcomes	2: Blood and lymphatic system outcomes	Samples of blood drawn from a superficial vein (1035), NA (1095,804), Chemiluminescense micro-particulate immunoassay (720,918), NA(616,750) (Abbott Laboratories, Wiesbaden, Germany) (72) Enzyme-linked immunosorbent assay (ELISA) method using a DIA source immunoassay kit (DIAsource, Lovain-la-Neuve, Belgium) (575)		1035,1095,720,616,918,575,750,804	1035,1095,720,616,918,575,750,804	8
Daily energy intake	Change in food intake	Nutritional related outcome	14: Metabolism and nutrition outcome	3-days dietary record (1035,1095,804), 5-days dietary record (348), Dietary assessments (794), Written food diary (580), NA (616), Food frequency questionnaire (FFQ)(388), Food weighing (332)		1035,1095,348,794,580,616,388,804,332	1035,1095,348,794, 580,616,388,804,332	9
Daily protein intake	Change in food intake	Nutritional related outcome	14: Metabolism and nutrition outcome	3-days dietary record (1035,1095, 918, 750, 804), 5-days dietary record (348), Dietary assessments (794), Written food diary (580), NA (616), Food frequency questionnaire (FFQ)(388), Food weighing (332)		1035,1095, 348,794, 580,616,750,388,804,332	1035,1095, 348,794, 580,616,750,388,804,332	10
Lower limb muscles strength	Change in muscle strength	Muscle strength related outcome	25: Physical functioning	Handheld dynamometer FET3 (1012),		1012	1012	1
Functional mobility and dynamic balance	Change in physical performance	Physical performance related outcome	25: Physical functioning	TUG (1012,456,1004,233,41,1797,608,804,111,605)	111	1012,456,1004,616,233,41,1797,608,804,605	1012,456,1004,616,233,41,1797,608,804,111,605	11
Functional lower extremity strength	Change in muscle strength	Muscle strength related outcome	25: Physical functioning	Chair stand test (5-times sit-to-stand) (1012,1095), Timed 5-times Chair stand test (41,784,144,425,160)		1012,1095, 41,784,144,425,160	1012,1095, 41,784,144,425,160	7
Postural mobility/Stability and balance control	Change in physical performance	Physical performance related outcome	25: Physical functioning	Balance test (1012,1095,388), Standing balance test (233,41)		1012,1095,233,41,388	1012,1095,233,41,388	5
Appendicular muscle mass	Change in muscle mass	Muscle mass related outcome	15: Musculoskeletal and connective tissue outcomes	DXA (1095,499,616,918,425), BIA (1233)	918.123	1095,499,616,425	1095,499,616,918,1233,425	6
Physical activity	Change in physical activity	Physical status-related outcome	25: Physical functioning	European version of the Physical Activity Scale for the Elderly PASE (1095), Physical Activity Scale for the Elderly (PASE) (784), Modified IPAQ for elderly (575), Physical assessment (355), NA (815,14)	575, 351	1095,355, 815, 750,784,144	1095, 355, 815, 575, 750,784,144,351	8
Insulinlike growth factor 1 (IGF-1)	Change in endocrine and hormonal biomarkers	Biochemical or biomarker-related outcomes	2: Blood and lymphatic system outcomes	Lab assessment (1095), CLIA Immulite kit L2KGF2 (Siemens Healthcare Diagnostics, Upplands Vἂsby, Sweden) (720) Immunoenzymatic assay methods (RayBio® ELISA Kits, Peachtree Corne, GA, USA) (343), ELISA method (Mediagnost, Reutlingen, Germany, E20)(575), NA (804)		1095,72,343,575,804	1095,72,343,575,804	5
Health-related quality of life	Change in quality of life	Quality of life-related outcome	30: Global quality of life	EQ-5D (1095, 636,3602,144,333), 12-item Short Form Survey (SF-12) health survey (355,616,575), Sarcopenia & Quality of Life questionnaire (SarQoL) (1505), EQ-5D-3L (329,425), NA (1064), SF-36 (144,804,332)	804	1095,355,616, 636, 575,3602,329,144,333,425,332	1095,355,616, 636, 575,3602,329,144,804,333,425,332	12
Activities of daily living	Change in quality of life	ADL-related outcome	30: Global quality of life	Barthel Index score (1095,355,616,1505, 608,605,420), Activities of daily living score (616), Korean version of the modified Barthel index (K-MBI) (636), mean of impaired activities (784), Nottingham extended ADL questionnaire (425)	608.605	1095, 355, 616, 636,784, 420	1095, 355, 616, 636,784,608,605, 420	8
Postural control/Dynamic stability test	Change in physical performance	Physical performance related outcome	25: Physical functioning	Overall stability index (173)		173	173	1
Neuromuscular response time	Change in physical performance	Physical performance related outcome	25: Physical functioning	EMG signals (173)	173		173	1
Number of fall	Change in falls	Falls-related outcome	25: Physical functioning	NA (1064,608), Daily “fall calendar” diary to record all fall events (1797), Self-reported questionnaire as well as via a technological device (333)	1064,1797,608	333	1064, 608, 333,1797	4
Fall injury	Change in falls	Falls-related outcome	25: Physical functioning	NA (333)		333	333	1
Appendicular skeletal muscle mass index	Change in muscle mass	Muscle mass related outcome	15: Musculoskeletal and connective tissue outcomes	BIA (348,580,233,849),DXA (3267,343,815,636,784)	348,815,580,233	3267,343,636,784,849	348,3267,343,815,580,636,233,784,849	9
Step number	Change in physical activity	Physical status-related outcome	25: Physical functioning	Tri-axial accelerometer-type wearable device (348), Pedometer (351)		348.351	348.351	2
Daily fat intake	Change in food intake	Nutritional related outcome	14: Metabolism and nutrition outcome	5-days food weighing method (348), Written food diary (580), Prospectively by 3-day diet records (804)		348,580,804	348,580,804	3
Daily carbonhydrate intake	Change in food intake	Nutritional related outcome	14: Metabolism and nutrition outcome	5-days food weighing method (348), Written food diary (580), Prospectively by 3-day diet records (804)		348,580,805	348,580,805	3
Nutritional status	Change in nutritional status	Nutritional related outcome	14: Metabolism and nutrition outcome	MNA-SF (348, 794, 918, 1505,790, 329,804, 333, 332), MNA (456, 616,575,1013, 605)	575	794, 616, 790, 333	794, 616, 575, 790, 333	5
Change in the state of sarcopenia	Change in state of sarcopenia	Other outcome	31: Perceived health status	NA (348), EWGSOP (233)		348,233	348,233	2
Lean body mass (LBM)	Change in muscle mass	Muscle mass related outcome	15: Musculoskeletal and connective tissue outcomes	DXA (3267,1180,583,575,954), BIA (1004,1064,160)	583.575	3267,1180,1004,954,1064,160	3267,1180,1004,583,575,954,1064,160	8
Cardiopulmonary function	Change in cardiopulmonary function	Physical-status related outcome	25: Physical functioning	6-minutes walk test (3267,375,784,954,144,351,425), Modified Bruce protocol (2108)	351	3267,375,784,2108,954,144,425	3267,375,784,2108,954,144,351,425	8
Relative skeletal muscle mass index	Change in muscle mass	Muscle mass related outcome	15: Musculoskeletal and connective tissue outcomes	BIA (372,33,804,567)	372,804,567	33	372,33,804,567	4
Skeletal muscle cross-selectional area (SMA)	Change in muscle mass	Muscle mass related outcome	15: Musculoskeletal and connective tissue outcomes	CT scan: GE Revolution 256-row CT (General Electric Company, Boston, MA, USA, 2015) (372)		372	372	1
Skeletal muscle density (SMD)	Change in muscle mass	Muscle mass related outcome	15: Musculoskeletal and connective tissue outcomes	CT scan: GE Revolution 256-row CT (General Electric Company, Boston, MA, USA, 2015) (372), QCT scan (33)		372.33	372.33	2
Skeletal muscle interstitial fat area (SMFA)	Change in body composition	Fat-related outcome	23: Skin and subcutaneous tissue outcomes	CT scan: GE Revolution 256-row CT (General Electric Company, Boston, MA, USA, 2015) (372), QCT scan (33)		372.33	372.33	2
Skeletal muscle interstitial fat density (SMFD)	Change in body composition	Fat-related outcome	23: Skin and subcutaneous tissue outcomes	CT scan: GE Revolution 256-row CT (General Electric Company, Boston, MA, USA, 2015) (372), QCT scan (33)		372.33	372.33	2
Muscle fat infiltration (MFI)	Change in body composition	Fat-related outcome	23: Skin and subcutaneous tissue outcomes	Equation: MFI = SMFA/(SMA + SMFA) × 100% (372,33)		372.33	372.33	2
Fat-free mass	Change in muscle mass	Muscle mass related outcome	15: Musculoskeletal and connective tissue outcomes	DXA (1092,499,1013,420), BIA (580,1505,111,160)	1092,1013,111,420	499,580,1505,160	1092,499,580,1505,1013,111,160,420	8
Quadriceps strength	Change in muscle strength	Muscle strength related outcome	25: Physical functioning	Isokinetic quadriceps strength (1092)		1092	1092	1
Power (Knee extension)/Knee extension strength	Change in muscle strength	Muscle strength related outcome	25: Physical functioning	NA (1092,1233), Knee extension test (233), Hand-held dynamometer (μTas F1; Anima, Japan) (332)		1092,233,1233,332	1092,233,1233,332	4
Sensory motor control (SMC)	Change in physical performance	Physical performance related outcome	25: Physical functioning	Standardised one-leg stabilisation test (Posturomed; Haider-Bioswing)(1092)		1092	1092	1
Bone mass	Change in body composition	Osteoporosis-related outcome	15: Musculoskeletal and connective tissue outcomes	DXA (1092)		1092	1092	1
Lower-limb strength	Change in muscle strength	Muscle strength related outcome	25: Physical functioning	Sit-to-stand speed (456), Knee extension strength (KES) (815)	815	456	456.815	2
Bone mineral density	Change in body composition	Osteoporosis-related outcome	15: Musculoskeletal and connective tissue outcomes	DXA (720,499)	720	499	720,499	2
Cognitive impairment	Change in cognitive function	Psychological-related outcome	29: Cognitive functioning	MMSE (918, 333), Trail making test and MMSE (616), Korean Version of the Mini-Mental State Examination (K-MMSE) (636)		616, 636, 1064, 333	616, 636, 1064, 333	4
Instrumental activities	Change in quality of life	Psychological-related outcome	30: Global quality of life	Lawton index (1505)		1505	1505	1
Appendicular lean body mass	Change in muscle mass	Muscle mass related outcome	15: Musculoskeletal and connective tissue outcomes	DXA (1180,355,575,750,307,333)	355,575,307	1180,750,333	1180,355,575,750,307,333	6
Maximum single push weight (bilateral leg press)	Change in muscle strength	Muscle strength related outcome	25: Physical functioning	Bilateral knee and hip extension (FZSLP Signature Seated Leg press, Life Fitness, Franklin Park, IL) (1180)	1180		1180	1
Lower extremity power	Change in muscle strength	Muscle strength related outcome	25: Physical functioning	Stair-Climbing Power Test (SCP), Bean et al. (2007) (1180)		1180	1180	1
Functional status	Change in physical performance	Physical performance related outcome	25: Physical functioning	Activity Measure for Post Acute Care [AM-PAC] (1180)		1180	1180	1
Bone mineral content	Change in body composition	Osteoporosis-related outcome	15: Musculoskeletal and connective tissue outcomes	DXA (1180), BIA (1004,583)		1180,1004,583	1180,1004,583	3
Serum levels of Tumor Necrosis Factor, TNF-α (TNF-α)	Change in inflammatory and immune biomarkers	Biochemical or biomarker-related outcomes	2: Blood and lymphatic system outcomes	Human Cytokine Magnetic Bead Panel, a 2-plex kit (MERCK Millipore Corporation, Billerica, MA, USA) (177), Immunoenzymatic assay methods (RayBio® ELISA Kits, Peachtree Corne, GA, USA) (343), Enzyme-linked immunosorbent assay (1004), ELISA immunoassay, reagent (eBioscience, Bender Med Systems GmbH, Vienna, Austria)(849), NA (804,160)		177,343,1004,804,160	177,343,1004,804,160	5
Depression	Change in psychological status	Psychological-related outcome	28: Emotional functioning/well-being	Thai Geriatric Depression Scale (TGDS) questionnaire (177), The Brazilian version of the Geriatric Depression Scale GDS (3602), Beck Depression Inventory (BDI) (144)	177, 3602	144	177, 3602, 144	3
Serum intact Parathyroid hormone PTH concentrations (pmol/L)	Change in bone and mineral metabolism biomarkers	Biochemical or biomarker-related outcomes	2: Blood and lymphatic system outcomes	ELISA (Intact parathyroid hormone, MD Biosciences Inc., St. Paul, MN 55108) (720)	720		720	1
Serum osteocalcin OC (μg/L)	Change in bone and mineral metabolism biomarkers	Biochemical or biomarker-related outcomes	2: Blood and lymphatic system outcomes	ELISA (Metra™ Osteocalcin EIA Kit, Quidel Corporation, CA, USA) (720)	720		720	1
Serum procollagen type 1 amino-terminal propeptid P1NP (ng/ml)	Change in bone and mineral metabolism biomarkers	Biochemical or biomarker-related outcomes	2: Blood and lymphatic system outcomes	Cobas e411 automated electrochemiluminescent immunoassay (ECLIA) (Roche Diagnostics, Penzberg, Germany) (720)	720		720	1
Serum Ca (corrected for albumin): Total calcium and albumin concentrations in serum	Change in bone and mineral metabolism biomarkers	Biochemical or biomarker-related outcomes	2: Blood and lymphatic system outcomes	Automated system (Instrumentation Laboratories UK Ltd, Cheshire, UK) (720), Standard enzymatic colorimetric techniques (575)	720	575	720, 575	2
Serum carboxy-terminal collagen crosslinks CTX (ng/ml)	Change in bone and mineral metabolism biomarkers	Biochemical or biomarker-related outcomes	2: Blood and lymphatic system outcomes	Cobas e411 automated electrochemiluminescent immunoassay (ECLIA) (Roche Diagnostics, Penzberg, Germany) (720)	720		720	1
Serum measure triglycerides	Change in energy metabolism and lipid biomarkers	Biochemical or biomarker-related outcomes	2: Blood and lymphatic system outcomes	Beckman CoulterInc. colorimetric-enzymatic assays (343), biochemical analyzer (Hitachi 7600 Series Clinical Analyzer®, Tokyo, Japan)(580), HPLC, automatic biochemical analyzer (1013), NA (804,160)		343, 580,1013,804,160	343, 580,1013,804,160	5
Serum measure total cholesterol	Change in energy metabolism and lipid biomarkers	Biochemical or biomarker-related outcomes	2: Blood and lymphatic system outcomes	Beckman CoulterInc. colorimetric-enzymatic assays (343), biochemical analyzer (Hitachi 7600 Series Clinical Analyzer®, Tokyo, Japan)(580), NA (616,804,160), HPLC, automatic biochemical analyzer (1013)		343,580,616,1013,804,160	343,580,616,1013,804,160	6
Serum measure cholesterol fractions	Change in energy metabolism and lipid biomarkers	Biochemical or biomarker-related outcomes	2: Blood and lymphatic system outcomes	Beckman CoulterInc. colorimetric-enzymatic assays (343)		343	343	1
Serum measure glucose	Change in energy metabolism and lipid biomarkers	Biochemical or biomarker-related outcomes	2: Blood and lymphatic system outcomes	Beckman CoulterInc. colorimetric-enzymatic assays (343), NA (616)		343, 616	343, 616	2
Urea	Change in renal and urinary biomarkers	Biochemical or biomarker-related outcomes	2: Blood and lymphatic system outcomes	Chemiluminescence assays—Abbott®, IL, USA (343)		343	343	1
Creatinine	Change in renal and urinary biomarkers	Biochemical or biomarker-related outcomes	2: Blood and lymphatic system outcomes	Chemiluminescence assays—Abbott®, IL, USA (343), Biochemical analyzer (Hitachi 7600 Series Clinical Analyzer®, Tokyo, Japan)(580), NA (616), Standard enzymatic colorimetric techniques (575), HPLC, automatic biochemical analyzer (1013)		343,580,616,575,1013	343,580,616,575,1013	5
Albumin	Change in transport and plasma protein biomarkers	Biochemical or biomarker-related outcomes	2: Blood and lymphatic system outcomes	Chemiluminescence assays—Abbott®, IL, USA (343), NA (794,790,804), Standard enzymatic colorimetric techniques (575), HPLC, automatic biochemical analyzer (1013)		343,794,575,790,1013,804	343,794,575,790,1013,804	6
Total testosterone	Change in endocrine and hormonal biomarkers	Biochemical or biomarker-related outcomes	2: Blood and lymphatic system outcomes	Chemiluminescence assays—Abbott®, IL, USA (343)		343	343	1
Cortisol	Change in endocrine and hormonal biomarkers	Biochemical or biomarker-related outcomes	2: Blood and lymphatic system outcomes	Chemiluminescence assays—Abbott®, IL, USA (343)		343	343	1
Growth hormone GH	Change in endocrine and hormonal biomarkers	Biochemical or biomarker-related outcomes	2: Blood and lymphatic system outcomes	Immunoenzymatic assay methods (RayBio® ELISA Kits, Peachtree Corne, GA, USA) (343)		343	343	1
Interleukin-1 receptor antagonist (IL-1ra)	Change in inflammatory and immune biomarkers	Biochemical or biomarker-related outcomes	2: Blood and lymphatic system outcomes	Immunoenzymatic assay methods (RayBio® ELISA Kits, Peachtree Corne, GA, USA) (343), ELISA kits (Lifetech, Carlsbad, CA), and ultrasensitive singleplex bead kit (Lifetech, USA) (750)		343, 750	343, 750	2
Interleukin (IL)-6	Change in inflammatory and immune biomarkers	Biochemical or biomarker-related outcomes	2: Blood and lymphatic system outcomes	Immunoenzymatic assay methods (RayBio® ELISA Kits, Peachtree Corne, GA, USA) (343), Enzyme-linked immunosorbent assay (1004), Multiplex assay panel (Miliplex®, Merck Milipore) using Luminex® TM Technology (Magpix) (375), ProcartaPlex Multiplex immunoassay reagent (eBioscience, Vienna, Austria)(849), NA (804)		343,1004,375,849,804	343,1004,375,849,804	5
Interleukin (IL)-10	Change in inflammatory and immune biomarkers	Biochemical or biomarker-related outcomes	2: Blood and lymphatic system outcomes	Immunoenzymatic assay methods (RayBio® ELISA Kits, Peachtree Corne, GA, USA) (343), Enzyme-linked immunosorbent assay (1004), Multiplex assay panel (Miliplex®, Merck Milipore) using Luminex® TM Technology (Magpix) (375)		343,1004,375	343,1004,375	3
Sleep parameters: sleep latency, REM sleep latency, total sleep time, sleep efficiency, WASO, apnea, AHI, SPO2	Change in sleep parameters	Other outcome	9: General outcome + 30: Global quality of life	In-lab full-night polysomnography (PSG), Epworth Sleepiness Scale (ESS) [32], the Pittsburgh Sleep Quality Index (PSQI) [33], and the Insomnia Severity Index (ISI)	343		343	1
Visceral adipose tissue (VAT) volume	Change in body composition	Fat-related outcome	23: Skin and subcutaneous tissue outcomes	DXA (355)		355	355	1
C-reactive protein (CRP)	Change in inflammatory and immune biomarkers	Biochemical or biomarker-related outcomes	2: Blood and lymphatic system outcomes	NA (355,794,616,750,1013,804)		355,794,616,750,1013,804	355,794,616,750,1013,804	6
Fasting blood glucose (FBG)	Change in energy metabolism and lipid biomarkers	Biochemical or biomarker-related outcomes	2: Blood and lymphatic system outcomes	NA (355,160), Biochemical analyzer (Hitachi 7600 Series Clinical Analyzer®, Tokyo, Japan)(580), Standard enzymatic colorimetric techniques (575)		355, 580,575,160	355, 580,575,160	4
Liver function	Change in hepatic biomarkers	Biochemical or biomarker-related outcomes	2: Blood and lymphatic system outcomes	NA (355)		355	355	1
Kidney function	Change in renal and urinary biomarkers	Biochemical or biomarker-related outcomes	2: Blood and lymphatic system outcomes	NA (355)		355	355	1
Plasma amino acid profile	Change general metabolic function biomarkers	Biochemical or biomarker-related outcomes	2: Blood and lymphatic system outcomes	NA (355)		355	355	1
Mood assessment	Change in psychological status	Psychological-related outcome	21: Emotional functioning/well-being	30-item Geriatric Depression Scale (355), Center for Epidemiological StudiesDepression scale, CES-D (333)		355.333	355.333	2
Walking and risk of fall	Change in falls	Fall-related outcome	25: Physical functioning	Tinetti scale (355,616)		355.616	355.616	2
Blood pressure: diastolic blood pressure/systolic blood pressure	Change in cardiopulmonary function	Other outcome	9: General outcome	NA (355)		355	355	1
Lower extremity muscle endurance	Change in physical performance	Physical performance related outcome	25: Physical functioning	30-second chair stand test (583,616,918)	918	583.616	583,616,918	3
Cardiorespiratory endurance	Change in cardiopulmonary function	Physical-status related outcome	25: Physical functioning	2-minute step test (583)		583	583	1
Stroke severity score	Change in stroke severity score	Other outcome	9: General outcomes	National Institute of Health Stroke Scale (794)		794	794	1
Lower limb paralysis stage	Change in lower limb paralysis stage	Other outcome	9: General outcomes	Brunnstrom recovery stage (794)		794	794	1
Mid-Thigh muscle quality	Change in quality of muscle mass	Muscle mass related outcome	15: Musculoskeletal and connective tissue outcomes	CT scan (499)	499		499	1
Waist circumference	Change in muscle mass	Muscle mass related outcome	15: Musculoskeletal and connective tissue outcomes	NA (499), Metric tape (575)		499.575	499.575	2
Hip circumference	Change in muscle mass	Muscle mass related outcome	15: Musculoskeletal and connective tissue outcomes	NA (499)		499	499	1
Maximal isometric muscle strength	Change in muscle strength	Muscle strength related outcome	25: Physical functioning	Isokinetic dynamometer (499)		499	499	1
Functional fitness	Change in physical performance	Physical performance related outcome	25: Physical functioning	Senior fitness test (SFT): walking (2-min step test), chair stand, chair-sit-and-reach, 2.4 m up and go, and arm curl (499)		499	499	1
Follistatin	Change in endocrine and hormonal biomarkers	Biochemical or biomarker-related outcomes	2: Blood and lymphatic system outcomes	Automatic enzyme-linked immunosorbent assay (ELISA) reader (VERSA Max Molecular Devices, Inc., Sunnyvale, CA, USA) with a follistatin kit (Human Follistatin Immunoassay, R&D, Minneapolis, MN, USA) (499), ELISA using the ZellBio Germany kit with the following catalog numbers: FST: (Cat No: ZB-11,010 S-H9648)(41)	499	41	499.41	2
Growth differentiation factor 8 (myostatin)	Change in endocrine and hormonal biomarkers	Biochemical or biomarker-related outcomes	2: Blood and lymphatic system outcomes	GDF-8 kit (Myostatin Immunoassay ELISA Kit, R&D, Minneapolis, MN, USA)(499), ELISA using the ZellBio Germany kit with the following catalog numbers: MSTN: (Cat No ZB-0403-H9648) (41)	499.41		499.41	2
Growth differentiation factor 15	Change in endocrine and hormonal biomarkers	Biochemical or biomarker-related outcomes	2: Blood and lymphatic system outcomes	GDF-15 kit (Human GDF-15 Immunoassay, R&D, Minneapolis, MN, USA)(499), ELISA using the ZellBio Germany kit with the following catalog numbers: GDF-15: (Cat No: ZB-11,753 S-H9648)(41)	499	41	499.41	2
Activin A	Change in endocrine and hormonal biomarkers	Biochemical or biomarker-related outcomes	2: Blood and lymphatic system outcomes	Activin A kit (Human Activin A Immunoassay ELISA Kit, R&D, Minneapolis, MN, USA)(499)	499		499	1
Aspartate aminotransferase	Change in hepatic biomarkers	Biochemical or biomarker-related outcomes	2: Blood and lymphatic system outcomes	Biochemical analyzer (Hitachi 7600 Series Clinical Analyzer®, Tokyo, Japan)(580)		580	580	1
Alanine aminotransferase	Change in hepatic biomarkers	Biochemical or biomarker-related outcomes	2: Blood and lymphatic system outcomes	Biochemical analyzer (Hitachi 7600 Series Clinical Analyzer®, Tokyo, Japan).		580	580	1
High-density lipoprotein (HDL-cholesterol)	Change in energy metabolism and lipid biomarkers	Biochemical or biomarker-related outcomes	2: Blood and lymphatic system outcomes	Biochemical analyzer (Hitachi 7600 Series Clinical Analyzer®, Tokyo, Japan)(580), NA (804,160)		580,804,160	580,804,160	3
Urine protein	Change in renal and urinary biomarkers	Biochemical or biomarker-related outcomes	2: Blood and lymphatic system outcomes	Biochemical analyzer (Hitachi 7600 Series Clinical Analyzer®, Tokyo, Japan)(580)		580	580	1
Low-density lipoprotein (LDL-cholesterol)	Change in energy metabolism and lipid biomarkers	Biochemical or biomarker-related outcomes	2: Blood and lymphatic system outcomes	Biochemical analyzer (Hitachi 7600 Series Clinical Analyzer®, Tokyo, Japan)(580), NA (804,160)		580,804,160	580,804,160	3
Assessment of complexity of assistance needs	Change in complexity of assistance needs	Physical status-related outcome	25: Physical functioning	Rehabilitation intensity profile (616)		616	616	1
Transaminases	Change in hepatic biomarkers	Biochemical or biomarker-related outcomes	2: Blood and lymphatic system outcomes	NA (616)		616	616	1
Blood urea nitrogen	Change in renal and urinary biomarkers	Biochemical or biomarker-related outcomes	2: Blood and lymphatic system outcomes	NA (616), Standard enzymatic colorimetric techniques (575)		616, 575	616, 575	2
Serum electrolytes	Change in electrolyte and fluid balance biomarkers	Biochemical or biomarker-related outcomes	2: Blood and lymphatic system outcomes	NA (616)		616	616	1
Transferrin	Change in transport and plasma protein biomarkers	Biochemical or biomarker-related outcomes	2: Blood and lymphatic system outcomes	NA (616)		616	616	1
Quadriceps cross-selectional area (CSA)	Change in muscle mass	Muscle mass related outcome	15: Musculoskeletal and connective tissue outcomes	Magnetic Resonance Imaging (MRI) (375)	375		375	1
Lower limb muscle quality	Change in quality of muscle mass	Muscle mass related outcome	15: Musculoskeletal and connective tissue outcomes	Ratio of isokinetic strength to CSA (375)		375	375	1
Interleukin (IL)-1	Change in inflammatory and immune biomarkers	Biochemical or biomarker-related outcomes	2: Blood and lymphatic system outcomes	Multiplex assay panel (Miliplex®, Merck Milipore) using Luminex® TM Technology (Magpix) (375)		375	375	1
Interleukin (IL)-8	Change in inflammatory and immune biomarkers	Biochemical or biomarker-related outcomes	2: Blood and lymphatic system outcomes	Multiplex assay panel (Miliplex®, Merck Milipore) using Luminex® TM Technology (Magpix) (375), ELISA kits (Lifetech, Carlsbad, CA), and ultrasensitive singleplex bead kit (Lifetech, USA) (750)		375, 750	375, 750	2
Interleukin (IL)-10	Change in inflammatory and immune biomarkers	Biochemical or biomarker-related outcomes	2: Blood and lymphatic system outcomes	Multiplex assay panel (Miliplex®, Merck Milipore) using Luminex® TM Technology (Magpix) (375)		375	375	1
Fat-free mass index (FFMI)	Change in muscle mass	Muscle mass related outcome	15: Musculoskeletal and connective tissue outcomes	BIA (1505)		1505	1505	1
Fat mass index	Change in body composition	Fat-related outcome	23: Skin and subcutaneous tissue outcomes	BIA (1505)		1505	1505	1
High-sensitive C-reactive protein (C-RP) levels	Change in inflammatory and immune biomarkers	Biochemical or biomarker-related outcomes	2: Blood and lymphatic system outcomes	NA (1505), DBC commercial ELISA kit (575), HPLC, automatic biochemical analyzer (1013), ELISA immunoassay reagent (eBioscience, Bender Med Systems GmbH, Vienna, Austria)(849)		1505,575,1013,849	1505,575,1013,849	4
Malnutrition diagnosis	Change in nutritional status	Nutritional related outcome	14: Metabolism and nutrition outcome	Global Leadership Initiative on Malnutrition (GLIM) (1505)		1505	1505	1
Walking ability	Change in physical performance	Physical performance related outcome	25: Physical functioning	Koval walking ability scores (636)	636		636	1
Physical function and walking ability	Change in physical performance	Physical performance related outcome	25: Physical functioning	Functional ambulatory category (FAC) (636)		636	636	1
Balance and fall risk	Change in physical performance	Physical performance related outcome	25: Physical functioning	Berg balance scale (BBS) (636,608)		636.608	636.608	2
Serum insulin level	Change in general metabolic function biomarkers	Biochemical or biomarker-related outcomes	2: Blood and lymphatic system outcomes	Immunoradiomeric Assay (IRMA) system (575)		575	575	1
Insulin resistance	Change in general metabolic function biomarkers	Biochemical or biomarker-related outcomes	2: Blood and lymphatic system outcomes	Calculated using fasting insulin and glucose from IRMA system (575) , Homeostatic measure of Insulin Resistance (HOMA-IR) (425)		575.425	575.425	2
Serum malondialdehyde (MDA) concentration	Change in oxydative stress biomarkers	Biochemical or biomarker-related outcomes	2: Blood and lymphatic system outcomes	Modified thiobarbituric acid method (575)		575	575	1
Lipid profile	Change in energy metabolism and lipid biomarkers	Biochemical or biomarker-related outcomes	2: Blood and lymphatic system outcomes	Standard enzymatic colorimetric techniques (575)		575	575	1
Tissue hydratation	Change in body composition		9: General outcomes	BIA (575)		575	575	1
Pre-albumin	Change in transport and plasma protein biomarkers	Biochemical or biomarker-related outcomes	2: Blood and lymphatic system outcomes	NA (750)		750	750	1
Daily vitamin D intake	Change in food intake	Nutritional related outcome	2: Blood and lymphatic system outcomes	3-days dietary record (750)		750	750	1
Arm circumference	Change in muscle mass	Muscle mass related outcome	15: Musculoskeletal and connective tissue outcomes	Metric tape (790)		790	790	1
ADL performance	Change in quality of life	ADL-related outcome	30: Global quality of life	Motor domain of the Functional Independence Measure (FIM-motor) (790)	790		790	1
Fat-free arm	Change in muscle mass	Muscle mass related outcome	15: Musculoskeletal and connective tissue outcomes	DXA (1013)		1013	1013	1
Fat-free leg	Change in muscle mass	Muscle mass related outcome	15: Musculoskeletal and connective tissue outcomes	DXA (1013)		1013	1013	1
Android fat mass distribution	Change in body composition	Fat-related outcome	23: Skin and subcutaneous tissue outcomes	DXA (1013)		1013	1013	1
Gynoid fat mass distribution	Change in body composition	Fat-related outcome	23: Skin and subcutaneous tissue outcomes	DXA (1013)		1013	1013	1
Total plasma homocysteine levels	Change in cardiovascular and general inflammation biomarkers	Biochemical or biomarker-related outcomes	2: Blood and lymphatic system outcomes	HPLC, automatic biochemical analyzer (1013)		1013	1013	1
Erythrocyte sedimentation rate	Change in cardiovascular and general inflammation biomarkers	Biochemical or biomarker-related outcomes	2: Blood and lymphatic system outcomes	HPLC, automatic biochemical analyzer (1013)		1013	1013	1
Azotemia	Change in renal and urinary biomarkers	Biochemical or biomarker-related outcomes	2: Blood and lymphatic system outcomes	HPLC, automatic biochemical analyzer (1013)		1013	1013	1
Glycemia	Change in general metabolic function biomarkers	Biochemical or biomarker-related outcomes	2: Blood and lymphatic system outcomes	HPLC, automatic biochemical analyzer (1013)		1013	1013	1
Skeletal muscle mass	Change in muscle mass	Muscle mass related outcome	15: Musculoskeletal and connective tissue outcomes	BIA (41,2108,388,849,841,332,160), DXA (420)	388,332,420	41,2108,849,841,160	41,2108,388,849,841,332,160,420	8
Appendicular skeletal muscle mass	Change in muscle mass	Muscle mass related outcome	15: Musculoskeletal and connective tissue outcomes	BIA (41,849,804,567)	849,804,567	41	41,849,804,567	4
C-terminal agrin fragment (CAF)	Change in muscle and connective tissue biomarkers	Biochemical or biomarker-related outcomes	2: Blood and lymphatic system outcomes	ELISA using the ZellBio Germany kit with the following catalog numbers: CAF: (Cat No: ZB-13,971 S-H9648) (41), Human Agrin SimpleStep ELISA Kit (Ab216945, Abcam, Cambridge, UK)(307)		41.307	41.307	2
Upper limb muscle mass	Change in muscle mass	Muscle mass related outcome	15: Musculoskeletal and connective tissue outcomes	DXA (784,567)	0.567	784	784.567	2
Lower limb muscle mass	Change in muscle mass	Muscle mass related outcome	15: Musculoskeletal and connective tissue outcomes	DXA (784)		784	784	1
Bilateral leg extensors strength	Change in muscle strength	Muscle strength related outcome	25: Physical functioning	Spring gauge while seated (784)		784	784	1
Upper limb fat mass	Change in body composition	Fat-related outcome	23: Skin and subcutaneous tissue outcomes	DXA (784)		784	784	1
Lower limb fat mass	Change in body composition	Fat-related outcome	23: Skin and subcutaneous tissue outcomes	DXA (784)		784	784	1
Mental-related quality of life	Change in quality of life	Quality of life-related outcome	30: Global quality of life	12-Item Short Form Health Survey, SF-12 mental (784)		784	784	1
Physical-related quality of life	Change in quality of life	Quality of life-related outcome	30: Global quality of life	12-Item Short Form Health Survey, SF-12 physical (784)		784	784	1
Muscle power in the upper extremities	Change in muscle power	Other outcome	25: Physical functioning	Seated 1.8kg medicine ball throw test (784)		784	784	1
Myogenin rate	Change in muscle development and regeneration biomarkers	Biochemical or biomarker-related outcomes	2: Blood and lymphatic system outcomes	Enzyme-linked immunosorbent assay (ELISA) (MyBioSource, USA)(2108)	2108		2108	1
Paired Box 3 rate	Change in muscle development and regeneration biomarkers	Biochemical or biomarker-related outcomes	2: Blood and lymphatic system outcomes	Enzyme-linked immunosorbent assay (ELISA) (MyBioSource, USA)(2108)	2108		2108	1
Paired Box 7 rate	Change in muscle development and regeneration biomarkers	Biochemical or biomarker-related outcomes	2: Blood and lymphatic system outcomes	Enzyme-linked immunosorbent assay (ELISA) (MyBioSource, USA)(2108)	2108		2108	1
Myogenic factor 5	Change in muscle development and regeneration biomarkers	Biochemical or biomarker-related outcomes	2: Blood and lymphatic system outcomes	Enzyme-linked immunosorbent assay (ELISA) (MyBioSource, USA)(2108)	2108		2108	1
Upper body power	Change in muscle power	Other outcome	25: Physical functioning	Wingate test (2108)		2108	2108	1
Lower body power	Change in muscle power	Other outcome	25: Physical functioning	Wingate test (2108)		2108	2108	1
Thigh muscle volume	Change in muscle mass	Muscle mass related outcome	15: Musculoskeletal and connective tissue outcomes	Magnetic resonance imaging (954)	954		954	1
Intermuscular fat tissue of the thigh	Change in body composition	Fat-related outcome	23: Skin and subcutaneous tissue outcomes	Magnetic resonance imaging (954)		954	954	1
Subcutaneous fat area of the thigh	Change in body composition	Fat-related outcome	23: Skin and subcutaneous tissue outcomes	Magnetic resonance imaging (954)		954	954	1
Loneliness	Change in psychological status	Psychological-related outcome	28: Emotional functioning/well-being	UCLA scale (3602)	3602		3602	1
Respiratory function	Change in cardiopulmonary function	Physical-status related outcome	22: Respiratory, thoracic and mediastinal outcomes	Spirometry (In2itive Vitalograph, Lenexa, KS, USA) (329)	329		329	1
Respiratory sarcopenia	Change in cardiopulmonary function	Physical-status related outcome	22: Respiratory, thoracic and mediastinal outcomes	Peak Expiratory Flow (PEF) (329), CHEST pulmonary function test analyzer (CHEST M. I. Inc., HI801, Tokyo, Japan)(849)		329.849	329.849	2
Maximum inspiratory pressure (MIP)	Change in cardiopulmonary function	Physical-status related outcome	22: Respiratory, thoracic and mediastinal outcomes	Digital respiratory dynamometer (MicroRPM, CareFusion, Basignstoke, UK) (329), Standard testing protocol for respiratory muscle strength (351)		329.351	329.351	2
Maximum expiratory pressure (MEP)	Change in cardiopulmonary function	Physical-status related outcome	22: Respiratory, thoracic and mediastinal outcomes	Digital respiratory dynamometer (MicroRPM, CareFusion, Basignstoke, UK) (329), Standard testing protocol for respiratory muscle strength (351)		329.351	329.351	2
Fall efficacy	Change in falls	Fall-related outcome	25: Physical functioning	NA (1064), Modified falls efficacy scale (MFES)(1797)	1797	1064	1064.18	2
Skeletal muscle area	Change in muscle mass	Muscle mass related outcome	15: Musculoskeletal and connective tissue outcomes	QCT scan (33)		33	33	1
Lower limb muscle morphology: Vastus lateralis (VL)	Change in muscle mass	Muscle mass related outcome	15: Musculoskeletal and connective tissue outcomes	B-mode ultrasonography (Mylab70, Esaote, Genoa, Italy); EFOV technique (307)	307		307	1
Lower limb muscle morphology: muscle morphology, including fascicle length (Lf)	Change in muscle mass	Muscle mass related outcome	15: Musculoskeletal and connective tissue outcomes	B-mode ultrasonography (Mylab70, Esaote, Genoa, Italy); EFOV technique (307)	307		307	1
Lower limb muslce morphology: pennation angle (PA)	Change in muscle mass	Muscle mass related outcome	15: Musculoskeletal and connective tissue outcomes	B-mode ultrasonography (Mylab70, Esaote, Genoa, Italy); EFOV technique (307)	307		307	1
Lower limb muscle morphology: VL cross-sectional area (CSA)	Change in muscle mass	Muscle mass related outcome	15: Musculoskeletal and connective tissue outcomes	B-mode ultrasonography (Mylab70, Esaote, Genoa, Italy); EFOV technique (307)	307		307	1
Serum NfL concentration (Neurofilament light protein)	Change in neurological and neurodegeneration biomarkers	Biochemical or biomarker-related outcomes	2: Blood and lymphatic system outcomes	SIMOA Bead Technology on Quanterix SR-x platform (Simoa® Nf-light Advantage Kit, Quanterix Corporation) (307)		307	307	1
Basal metabolic rate	Change in body composition	Nutritional related outcome	14: Metabolism and nutrition outcome	NA (144)		144	144	1
Lower body strength	Change in muscle strength	Muscle strength related outcome	25: Physical functioning	Timed Sit-Up Test (388)		388	388	1
Back strength	Change in muscle strength	Muslce strength related outcome	25: Physical functioning	Digital back extensor strength device (T.K.K. 5402)(849)		849	849	1
Visceral fat area (VFA)	Change in body composition	Fat-related outcome	23: Skin and subcutaneous tissue outcomes	BIA (849,567)		849.567	849.567	2
Forced vital capacity (FVC)	Change in cardiopulmonary function	Physical-status related outcome	22: Respiratory, thoracic and mediastinal outcomes	CHEST pulmonary function test analyzer (CHEST M. I. Inc., HI801, Tokyo, Japan)(849)		849	849	1
Sway Path (SP)	Change in postural stabilisation capacity	Physical performance related outcome	25: Physical functioning	Static force platform (ARGO, RGM Medical Devices S.p.A., Genoa, Italy)(841)		841	841	1
Sway area (SA)	Change in postural stabilisation capacity	Physical performance related outcome	25: Physical functioning	Static force platform (ARGO, RGM Medical Devices S.p.A., Genoa, Italy)(841)		841	841	1
Stay Time (ST)	Change in postural stabilisation capacity	Physical performance related outcome	25: Physical functioning	Static force platform (ARGO, RGM Medical Devices S.p.A., Genoa, Italy)(841)		841	841	1
Spatial Distance (SD)	Change in postural stabilisation capacity	Physical performance related outcome	25: Physical functioning	Static force platform (ARGO, RGM Medical Devices S.p.A., Genoa, Italy)(841)		841	841	1
Lower extremity function	Change in physical performance	Physical performance related outcome	25: Physical functioning	Chair stand test (804)		804	804	1
Total protein	Change in transport and plasma protein biomarkers	Biochemical or biomarker-related outcomes	2: Blood and lymphatic system outcomes	NA (804)		804	804	1
Interleukin (IL)-2	Change in inflammatory and immune biomarkers	Biochemical or biomarker-related outcomes	2: Blood and lymphatic system outcomes	NA (804)		804	804	1
Vitamin E	Change in oxydative stress biomarkers	Biochemical or biomarker-related outcomes	2: Blood and lymphatic system outcomes	NA (804)		804	804	1
Walking disability	Change in physical performance	Physical performance related outcome	25: Physical functioning	400-m walking test (333)	333		333	1
Disability status	Change in physical performance	Physical performance related outcome	25: Physical functioning	Pepper Assessment Tool for Disability (PAT-D)(333)		333	333	1
Healthcare services	Change in healthcare services	Other outcome	32: Delivery of care	NA (333)		333	333	1
Mortality rate	Change in mortality rate	Other outcome	1: Mortality/Survival	NA (333)		333	333	1
Leg strength	Change in muscle strength	Muslce strength related outcome	25: Physical functioning	NA (425), Leg press machine with incremental RPE protocol (111)	111	425	425.111	2
Interleukin (IL)-18	Change in inflammatory and immune biomarkers	Biochemical or biomarker-related outcomes	2: Blood and lymphatic system outcomes	NA (160)		160	160	1
Waist-hip ratio	Change in body composition	Fat-mass related outcome	23: Skin and subcutaneous tissue outcomes	BIA (567)		567	567	1
Healthy lower extremity skeletal muscle masss (HLESMM)	Change in muscle mass	Muscle mass related outcome	15: Musculoskeletal and connective tissue outcomes	DXA (420)	420		420	1
Injured lowerextremity skeletal muscle mass (ILESMM)	Change in muscle mass	Muscle mass related outcome	15: Musculoskeletal and connective tissue outcomes	DXA (420)	420		420	1
Recovery of hip function	Change in hip function	Other outcome	25: Physical functioning	Harris hip score (HHS)		420	420	1
Pain in the hip area	Change in the hip pain	Other outcome	31: Perceived health status	Visual analog scale score (VAS)		420	420	1

## Sheet: Muscle mass related ouctome
		Name of the outcome	Outcome classified according to the number in the 38-outcome list from Dodd et al., 2018	Tool used for this outcome	Primary outcome	Primary's number	Secondary outcome	Articles	Number of article
Change in muscle mass	Total muscle mass	Skeletal muscle index SMI (kg/cm²)	15: Musculoskeletal and connective tissue outcomes	BIA (322,794,375,329,1064,144,841,351,160) DXA (616,575,420)	420	1	322,794,616,375,575,329,1064,144,841,351,160	322,794,616,375,575,329,1064,144,841,351,160,420	12
		Muscle mass (kg)	15: Musculoskeletal and connective tissue outcomes	BIA (322,233,1233) DXA (1012)		0	322,233,1233,1012	322,233,1233,1012	4
		Appendicular muscle mass	15: Musculoskeletal and connective tissue outcomes	DXA (1095,499,616,918,425) BIA (1233)	918.123	2	1095,499,616,425	1095,499,616,918,1233,425	6
		Appendicular skeletal muscle mass index	15: Musculoskeletal and connective tissue outcomes	BIA (348,580,233,849) DXA (3267,343,815,636,784)	348,815,580,233	4	3267,343,636,784,849	348,3267,343,815,580,636,233,784,849	9
		Lean body mass (LBM)	15: Musculoskeletal and connective tissue outcomes	DXA (3267,1180,583,575,954) BIA (1004,1064,160)	583.575	2	3267,1180,1004,954,1064,160	3267,1180,1004,583,575,954,1064,160	8
		Relative skeletal muscle mass index	15: Musculoskeletal and connective tissue outcomes	BIA (372,33,804,567)	372,804,567	3	33	372,33,804,567	4
		Skeletal muscle cross-selectional area (SMA)	15: Musculoskeletal and connective tissue outcomes	CT scan: GE Revolution 256-row CT (General Electric Company, Boston, MA, USA, 2015) (372)	372	1		372	1
		Skeletal muscle density (SMD)	15: Musculoskeletal and connective tissue outcomes	CT scan: GE Revolution 256-row CT (General Electric Company, Boston, MA, USA, 2015) (372) QCT scan (33)		0	372.33	372.33	2
		Fat-free mass	15: Musculoskeletal and connective tissue outcomes	DXA (1092,499,1013,420), BIA (580,1505,111,160)	1092,1013,111,420	4	499,580,1505,160	1092,499,580,1505,1013,111,160,420	8
		Appendicular lean body mass	15: Musculoskeletal and connective tissue outcomes	DXA (1180,355,575,750,307,333)	355,575,307	3	1180,750,333	1180,355,575,750,307,333	6
		Fat-free mass index (FFMI)	15: Musculoskeletal and connective tissue outcomes	BIA (1505)		0	1505	1505	1
		Skeletal muscle mass	15: Musculoskeletal and connective tissue outcomes	BIA (41,2108,388,849,841,332,160), DXA (420)	388,332,420	3	41,2108,849,841,160	41,2108,388,849,841,332,160,420	8
		Appendicular skeletal muscle mass	15: Musculoskeletal and connective tissue outcomes	BIA (41,849,804,567)	849,804,567	3	41	41,849,804,567	4
		Skeletal muscle area	15: Musculoskeletal and connective tissue outcomes	QCT scan (33)		0	33	33	1
	Lower limb muscle mass	Calf circumference (cm)	15: Musculoskeletal and connective tissue outcomes	Metric tape (322,575,790,233,41) NA (144)		0	322, 575, 790,233,41, 144	322, 575,790,233,41, 144	6
		Thigh circumference (cm)	15: Musculoskeletal and connective tissue outcomes	Metric tape (322)		0	322	322	1
		Leg Muscle Mass (LMM)	15: Musculoskeletal and connective tissue outcomes	DXA (1035) BIA (233,1233)	1233	1	1035.23	1035,233,1233	3
		Tested Leg Muscle mass (TLMM)	15: Musculoskeletal and connective tissue outcomes	DXA (1035)		0	1035	1035	1
		Quadriceps cross-selectional area (CSA)	15: Musculoskeletal and connective tissue outcomes	Magnetic Resonance Imaging (MRI) (375)	375	1		375	1
		Fat-free leg	15: Musculoskeletal and connective tissue outcomes	DXA (1013)		0	1013	1013	1
		Lower limb muscle mass	15: Musculoskeletal and connective tissue outcomes	DXA (784)		0	784	784	1
		Thigh muscle volume	15: Musculoskeletal and connective tissue outcomes	Magnetic resonance imaging (954)	954	1		954	1
		Lower limb muscle morphology: Vastus lateralis (VL)	15: Musculoskeletal and connective tissue outcomes	B-mode ultrasonography (Mylab70, Esaote, Genoa, Italy); EFOV technique (307)	307	1		307	1
		Lower limb muscle morphology: muscle morphology, including fascicle length (Lf)	15: Musculoskeletal and connective tissue outcomes	B-mode ultrasonography (Mylab70, Esaote, Genoa, Italy); EFOV technique (307)	307	1		307	1
		Lower limb muslce morphology: pennation angle (PA)	15: Musculoskeletal and connective tissue outcomes	B-mode ultrasonography (Mylab70, Esaote, Genoa, Italy); EFOV technique (307)	307	1		307	1
		Lower limb muscle morphology: VL cross-sectional area (CSA)	15: Musculoskeletal and connective tissue outcomes	B-mode ultrasonography (Mylab70, Esaote, Genoa, Italy); EFOV technique (307)	307	1		307	1
	Upper limb muscle mass	Fat-free arm	15: Musculoskeletal and connective tissue outcomes	DXA (1013)		0	1013	1013	1
		Upper limb muscle mass	15: Musculoskeletal and connective tissue outcomes	DXA (784,420)	420	1	784	784, 420	2
	Other	Waist circumference	15: Musculoskeletal and connective tissue outcomes	NA (499), Metric tape (575)		0	499.784	499.784	2
		Hip circumference	15: Musculoskeletal and connective tissue outcomes	NA (499)		0	499	499	1
	Muscle quality	Muscle quality MQ	15: Musculoskeletal and connective tissue outcomes	Calculating the equation PT (Nm)/TLMM (kg) (1035) B-mode ultrasonography (Mylab70, Esaote, Genoa, Italy) (307) Calculated as HGS/FFM (160)		0	1035,307,160	1035,307,160	3
		Mid-Thigh muscle quality	15: Musculoskeletal and connective tissue outcomes	CT scan (499)	499	1		499	1
		Lower limb muscle quality	15: Musculoskeletal and connective tissue outcomes	Ratio of isokinetic strength to CSA (375)		0	375	375	1
						35			104

## Sheet: Muscle strength related outcome
		Name of the outcome	Outcome classified according to the number in the 38-outcome list from Dodd et al., 2018	Tool used for this outcome	Primary outcome	Primary's number	Secondary outcome	Articles	Number of article
Change in muscle strength	Upper limb muscle strength	Handgrip strength	25: Physical functioning	Jamar Hydraulic Hand Dynamometer (322,1035,1012,1095,3267,372,343,355,1004,583,616,918,1505,636,1013,41,784,329,1064,33,841,160) Hand-held dynamometer (348) Digital dynamometer ( 456) Smedley hand dynamometer (TTM, Tokyo, Japan)(794) Handgrip Analogue Dynamometer (only the brand was mentioned TKK 5001, Takei, Japan)(499,790,233) Dynamometer (CAMRY®, Zhongshan, Guangdong) (580) Portable hydraulic …	322,1012,1095,1004,583,580,1505,33,841,111,160,420	12	1035,348,372,456,343,355,1004,794,499,616,918,375,636,575,750,790,233,41,784,2108,954,329,1064,608,307,144,388,351,804,333,425,332,605,567	322,1035,1012,1095,348,372,456,343,355,1004,583,794,499,580,616,918,375,1505,636,575,750,790,233,41,784,2108,954,329,1064,608,33,307,144,388,841,351,804,333,425,111,332,160,605,567,420	45
		Maximum isometric contractions MIC	25: Physical functioning	Hand-held dynamometer (322)		0	322	322	1
		Back strength	25: Physical functioning	Digital back extensor strength device (T.K.K. 5402)(849)		0	849	849	1
	Lower limb muscle strength	Maximum dynamic muscle strength on the knees	25: Physical functioning	Leg extension and seated leg press gym machines (322)		0	322	322	1
		Peak torque (PT) for the LEG extension; maximal voluntary isokinetic	25: Physical functioning	Calibrated isokinetic dynamometers (1035), Biodex System 3 dynamometer (343), Dynamometry	1035.38	2		1035.38	2
		Lower limb muscles strength	25: Physical functioning	Handheld dynamometer FET3 (1012) Sit-to-stand speed (456) Knee extension strength (KES) (815) Timed Sit-Up Test (388)	815	1	1012,456,388	1012,815,456,388	4
		Functional lower extremity strength	25: Physical functioning	Chair stand test (5-times sit-to-stand) (1012,1095,41,784,144,425,160)		0	1012,1095, 41,784,144,425,160	1012,1095, 41,784,144,425,160	7
		Quadriceps strength	25: Physical functioning	Isokinetic quadriceps strength (1092)		0	1092	1092	1
		Knee extension strength	25: Physical functioning	NA (1092,1233) Knee extension test (233) Hand-held dynamometer (μTas F1; Anima, Japan) (332)		0	1092,233,1233,332	1092,233,1233,332	4
		Maximum single push weight (bilateral leg press)	25: Physical functioning	Bilateral knee and hip extension (FZSLP Signature Seated Leg press, Life Fitness, Franklin Park, IL) (1180)	1180	1	499	1180	1
		Maximal isometric muscle strength	25: Physical functioning	Isokinetic dynamometer (499)		0	499	499	1
		Bilateral leg extensors strength	25: Physical functioning	Spring gauge while seated (784)		0	784	784	1
		Leg strength	25: Physical functioning	NA (425) Leg press machine with incremental RPE protocol (111)	111	1	425	111.425	2
						17			71

## Sheet: Physical performance related
		Name of the outcome	Outcome classified according to the number in the 38-outcome list from Dodd et al., 2018	Tool used for this outcome	Primary outcome	Primary's number	Secondary outcome	Articles	Number of article
Change in physical performance	Physical performance	Gait speed	25: Physical functioning	No description (322,918,1233) 4-m walking test (1035,1095,348,3267,1180,499,616,375,1505,575,954,608,388, 425,111,332,605) 6-m walking test (1012,372,456,815,233,784,329,351,804,160) 5-m walking test (583,580) 3-m walking test (41,1064)	583,815,580,616,1505,784,111	7	322,1035,1012,1095,348,3267,372,456,1180,499,918,375,575,233,41,954,329,1064,1233,608,388,351,804, 425,332,160,605	322,1035,1012,1095,348,3267,372,456,1180,583,815,499,580,616,918,375,1505,575,233,41,784,954,329,1064,1233,608,388,351,804, 425,111,332,160,605	34
		Lower extremity physical function	25: Physical functioning	Short Physical Performance Battery scores (322,1095,3267,456,1180,355,616,918,1505,750,329,1064,608,307,144,333,425,605) Brazilian version of SPPB scores (343)	3267,456,1505,425	4	322,1095,1180,343,355,616,918,750,329,1064,608,307,144,333,605	322,1095,3267,456,1180,343,355,616,918,1505,750,329,1064,608,307,144,333,425,605	19
		Functional mobility and dynamic balance	25: Physical functioning	TUG (1012,456,1004,233,41,1797,608,804,111,605)	111	1	1012,456,1004,616,233,41,1797,608,804,605	1012,456,1004,616,233,41,1797,608,804,111,605	11
		Postural mobility/Stability and balance control	25: Physical functioning	Balance test (1012,1095,388) Standing balance test (233,41)		0	1012,1095,233,41,388	1012,1095,233,41,388	5
		Postural control/Dynamic stability test	25: Physical functioning	Overall stability index (173)		0	173	173	1
		Neuromuscular response time	25: Physical functioning	EMG signals (173)	173	1		173	1
		Sensory motor control (SMC)	25: Physical functioning	Standardised one-leg stabilisation test (Posturomed; Haider-Bioswing)(1092)		0	1092	1092	1
		Functional status	25: Physical functioning	Activity Measure for Post Acute Care [AM-PAC] (1180)		0	1180	1180	1
		Lower extremity muscle endurance	25: Physical functioning	30-second chair stand test (583,616,918)	918	1	583.616	583,616,918	3
		Functional fitness	25: Physical functioning	Senior fitness test (SFT): walking (2-min step test), chair stand, chair-sit-and-reach, 2.4 m up and go, and arm curl (499)		0	499	499	1
		Walking ability	25: Physical functioning	Koval walking ability scores (636), Functional ambulatory category (FAC) (636)	636	1	636	636	1
		Balance and fall risk	25: Physical functioning	Berg balance scale (BBS) (636,608)		0	636.608	636.608	2
		Postural stabilisation capacity: Sway Path (SP)	25: Physical functioning	Static force platform (ARGO, RGM Medical Devices S.p.A., Genoa, Italy)(841)		0	841	841	1
		Postural stabilisation: Sway area (SA)	25: Physical functioning	Static force platform (ARGO, RGM Medical Devices S.p.A., Genoa, Italy)(841)		0	841	841	1
		Stay Time (ST)	25: Physical functioning	Static force platform (ARGO, RGM Medical Devices S.p.A., Genoa, Italy)(841)		0	841	841	1
		Spatial Distance (SD)	25: Physical functioning	Static force platform (ARGO, RGM Medical Devices S.p.A., Genoa, Italy)(841)		0	841	841	1
		Lower extremity function	25: Physical functioning	Chair stand test (804)		0	804	804	1
		Disability status	25: Physical functioning	Pepper Assessment Tool for Disability (PAT-D)(333)		0	333	333	1
						15			86

## Sheet: Body composition (fat & bone)
		Name of the outcome	Outcome classified according to the number in the 38-outcome list from Dodd et al., 2018	Tool used for this outcome	Primary outcome	Primary's number	Secondary outcome	Articles	Number of article
Change in body composition (fat mass)	Total fat mass	Fat mass	23: Skin and subcutaneous tissue outcomes	BIA (322,1004,580,1505,233,41,2108,1064,388,849,804,111,567) DXA (1035,3267,1092,1180,355,583,499,575,750,1013,954,420)	111. 420	2	322,1035,3267,1092,1180,355,1004,583,499,580,1505,575,750,1013,233,41,2108,954,1064,388,849,804,567	322,1035,3267,1092,1180,355,1004,583,499,580,1505,575,750,1013,233,41,2108,954,1064,388,849,804,111,567,420	25
		Skeletal muscle interstitial fat area (SMFA)	23: Skin and subcutaneous tissue outcomes	CT scan: GE Revolution 256-row CT (General Electric Company, Boston, MA, USA, 2015) (372) QCT scan (33)		0	372.33	372.33	2
		Skeletal muscle interstitial fat density (SMFD)	23: Skin and subcutaneous tissue outcomes	CT scan: GE Revolution 256-row CT (General Electric Company, Boston, MA, USA, 2015) (372) QCT scan (33)		0	372.33	372.33	2
		Muscle fat infiltration (MFI)	23: Skin and subcutaneous tissue outcomes	Equation: MFI = SMFA/(SMA + SMFA) × 100% (372,33)		0	372.33	372.33	2
		Waist-hip ratio	23: Skin and subcutaneous tissue outcomes	BIA (567)		0	567	567	1
		Fat mass index	23: Skin and subcutaneous tissue outcomes	BIA (1505)		0	1505	1505	1
	Lower limb fat mass	Gynoid fat mass distribution	23: Skin and subcutaneous tissue outcomes	DXA (1013)		0	1013	1013	1
		Lower limb fat mass	23: Skin and subcutaneous tissue outcomes	DXA (784)		0	784	784	1
		Intermuscular fat tissue of the thigh	23: Skin and subcutaneous tissue outcomes	Magnetic resonance imaging (954)		0	954	954	1
		Subcutaneous fat area of the thigh	23: Skin and subcutaneous tissue outcomes	Magnetic resonance imaging (954)		0	954	954	1
	Upper limb fat mass	Visceral adipose tissue (VAT) volume	23: Skin and subcutaneous tissue outcomes	DXA (355)		0	355	355	1
		Android fat mass distribution	23: Skin and subcutaneous tissue outcomes	DXA (1013)		0	1013	1013	1
		Upper limb fat mass	23: Skin and subcutaneous tissue outcomes	DXA (784)		0	784	784	1
		Visceral fat area (VFA)	23: Skin and subcutaneous tissue outcomes	BIA (849,567)		0	849.567	849.567	2
						2			42
		Name of the outcome	Outcome classified according to the number in the 38-outcome list from Dodd et al., 2018	Tool used for this outcome	Primary outcome	Primary's number	Secondary outcome	Articles	Number of article
Change in body composition (bone mass)	Total bone mass	Bone mass	15: Musculoskeletal and connective tissue outcomes	DXA (1092)		0	1092	1092	1
		Bone mineral density	15: Musculoskeletal and connective tissue outcomes	DXA (720,499)	720	1	499	720.499	2
		Bone mineral content	15: Musculoskeletal and connective tissue outcomes	DXA (1180), BIA (1004,583)		0	1180,1004,583	1180,1004,584	3
						1			6

## Sheet: Physical status-related outcome
		Name of the outcome	Outcome classified according to the number in the 38-outcome list from Dodd et al., 2018	Tool used for this outcome	Primary outcome	Primary's number	Secondary outcome	Articles	Number of article
Change in physical-status	Physical activity	Physical activity	25: Physical functioning	European version of the Physical Activity Scale for the Elderly PASE (1095) Physical Activity Scale for the Elderly (PASE) (784) Modified IPAQ for elderly (575) Physical assessment (355) NA (815, 144)	575, 351	2	1095, 355, 815, 750,784,144	1095, 355, 815, 575, 750,784,144,351	8
		Step number	25: Physical functioning	Tri-axial accelerometer-type wearable device (348) Pedometer (351)	348.351	0	348.351	348.351	2
	Cardiopulmonary funcion	Cardiopulmonary function	22: Respiratory, thoracic and mediastinal outcomes	6-minutes walk test (3267,375,784,954,144,351,425) Modified Bruce protocol (2108)	351	1	3267,375,784,2108,954,144,425	3267,375,784,2108,954,144,351,425	8
		Cardiorespiratory endurance	22: Respiratory, thoracic and mediastinal outcomes	2-minute step test (583)		0	583	583	1
		Respiratory function	22: Respiratory, thoracic and mediastinal outcomes	Spirometry (In2itive Vitalograph, Lenexa, KS, USA) (329)	329	1		329	1
		Respiratory sarcopenia	22: Respiratory, thoracic and mediastinal outcomes	Peak Expiratory Flow (PEF) (329) CHEST pulmonary function test analyzer (CHEST M. I. Inc., HI801, Tokyo, Japan)(849)		0	329.849	329.849	2
		Maximum inspiratory pressure (MIP)	22: Respiratory, thoracic and mediastinal outcomes	Digital respiratory dynamometer (MicroRPM, CareFusion, Basignstoke, UK) (329) Standard testing protocol for respiratory muscle strength (351)		0	329.351	329.351	2
		Maximum expiratory pressure (MEP)	22: Respiratory, thoracic and mediastinal outcomes	Digital respiratory dynamometer (MicroRPM, CareFusion, Basignstoke, UK) (329) Standard testing protocol for respiratory muscle strength (351)		0	329.351	329.351	2
		Forced vital capacity (FVC)	22: Respiratory, thoracic and mediastinal outcomes	CHEST pulmonary function test analyzer (CHEST M. I. Inc., HI801, Tokyo, Japan)(849)		0	849	849	1
	Postural stabilisation	Postural stabilisation capacity: Sway Path (SP)	25: Physical functioning	Static force platform (ARGO, RGM Medical Devices S.p.A., Genoa, Italy)(841)		0	841	841	1
		Postural stabilisation: Sway area (SA)	25: Physical functioning	Static force platform (ARGO, RGM Medical Devices S.p.A., Genoa, Italy)(841)		0	841	841	1
		Stay Time (ST)	25: Physical functioning	Static force platform (ARGO, RGM Medical Devices S.p.A., Genoa, Italy)(841)		0	841	841	1
		Spatial Distance (SD)	25: Physical functioning	Static force platform (ARGO, RGM Medical Devices S.p.A., Genoa, Italy)(841)		0	841	841	1
	Ability	Walking disability	25: Physical functioning	400-m walking test (333)	333	1		333	1
		Disability status	25: Physical functioning	Pepper Assessment Tool for Disability (PAT-D)(333)		0	333	333	1
	Other	Assessment of complexity of assistance needs	25: Physical functioning	Rehabilitation intensity profile (616)		0	616	616	1
						5			34

## Sheet: Biomarkers-related outcome
		Name of the outcome	Outcome classified according to the number in the 38-outcome list from Dodd et al., 2018	Tool used for this outcome	Primary outcome	Primary's number	Secondary outcome	Articles	Number of article
Change in biomarker doses	Imaging biomarkers	Water apparent diffusion coefficient (ADC)	15: Musculoskeletal and connective tissue outcomes	Magnetic resonance imaging MRI (322)		0	322	322	1
		Water interstitial diffusion coefficient (D)	15: Musculoskeletal and connective tissue outcomes	Magnetic resonance imaging MRI (322)		0	322	322	1
		Tissue hydration as transversal relaxation time (T2)	15: Musculoskeletal and connective tissue outcomes	Magnetic resonance imaging MRI (322)		0	322	322	1
		Proton density fat fraction (PDFF)	15: Musculoskeletal and connective tissue outcomes	Magnetic resonance imaging MRI (322)		0	322	322	1
		Fat volume	15: Musculoskeletal and connective tissue outcomes	Magnetic resonance imaging MRI (322)		0	322	322	1
		Muscle volume	15: Musculoskeletal and connective tissue outcomes	Magnetic resonance imaging MRI (322)		0	322	322	1
		Bone volume	15: Musculoskeletal and connective tissue outcomes	Magnetic resonance imaging MRI (322)		0	322	322	1
		Macroscopic fatty infiltration	15: Musculoskeletal and connective tissue outcomes	Magnetic resonance imaging MRI (322)		0	322	322	1
	Bone and mineral metabolism biomarkers	Serum 25-OH vitamin D (nmol.l-1)	2: Blood and lymphatic system outcomes	Samples of blood drawn from a superficial vein (1035) NA (1095,804,616,750) Chemiluminescense micro-particulate immunoassay (720,918) (Abbott Laboratories, Wiesbaden, Germany) (72) Enzyme-linked immunosorbent assay (ELISA) method using a DIA source immunoassay kit (DIAsource, Lovain-la-Neuve, Belgium) (575)		0	1035,1095,720,616,918,575,750,804	1035,1095,720,616,918,575,750,804	8
		Serum intact Parathyroid hormone PTH concentrations (pmol/L)	2: Blood and lymphatic system outcomes	ELISA (Intact parathyroid hormone, MD Biosciences Inc., St. Paul, MN 55108) (720)	720	1		720	1
		Serum osteocalcin OC (μg/L)	2: Blood and lymphatic system outcomes	ELISA (Metra™ Osteocalcin EIA Kit, Quidel Corporation, CA, USA) (720)	720	1		720	1
		Serum procollagen type 1 amino-terminal propeptid P1NP (ng/ml)	2: Blood and lymphatic system outcomes	Cobas e411 automated electrochemiluminescent immunoassay (ECLIA) (Roche Diagnostics, Penzberg, Germany) (720)	720	1		720	1
		Serum Ca (corrected for albumin): Total calcium and albumin concentrations in serum	2: Blood and lymphatic system outcomes	Automated system (Instrumentation Laboratories UK Ltd, Cheshire, UK) (720) Standard enzymatic colorimetric techniques (575)	720	1	575	720.575	2
		Serum carboxy-terminal collagen crosslinks CTX (ng/ml)	2: Blood and lymphatic system outcomes	Cobas e411 automated electrochemiluminescent immunoassay (ECLIA) (Roche Diagnostics, Penzberg, Germany) (720)	720	1		720	1
	Endocrine and hormonal biomarkers	Insulinlike growth factor 1 (IGF-1)	2: Blood and lymphatic system outcomes	NA (1095,804) CLIA Immulite kit L2KGF2 (Siemens Healthcare Diagnostics, Upplands Vἂsby, Sweden) (720) Immunoenzymatic assay methods (RayBio® ELISA Kits, Peachtree Corne, GA, USA) (343) ELISA method (Mediagnost, Reutlingen, Germany, E20)(575)		0	1095,72,343,575,804	1095,72,343,575,804	5
		Total testosterone	2: Blood and lymphatic system outcomes	Chemiluminescence assays—Abbott®, IL, USA (343)		0	343	343	1
		Cortisol	2: Blood and lymphatic system outcomes	Chemiluminescence assays—Abbott®, IL, USA (343)		0	343	343	1
		Growth hormone GH	2: Blood and lymphatic system outcomes	Immunoenzymatic assay methods (RayBio® ELISA Kits, Peachtree Corne, GA, USA) (343)		0	343	343	1
		Follistatin	2: Blood and lymphatic system outcomes	Automatic enzyme-linked immunosorbent assay (ELISA) reader (VERSA Max Molecular Devices, Inc., Sunnyvale, CA, USA) with a follistatin kit (Human Follistatin Immunoassay, R&D, Minneapolis, MN, USA) (499) ELISA using the ZellBio Germany kit with the following catalog numbers: FST: (Cat No: ZB-11,010 S-H9648)(41)	499	1	41	499.41	2
		Growth differentiation factor 8 (myostatin)	2: Blood and lymphatic system outcomes	GDF-8 kit (Myostatin Immunoassay ELISA Kit, R&D, Minneapolis, MN, USA)(499) ELISA using the ZellBio Germany kit with the following catalog numbers: MSTN: (Cat No ZB-0403-H9648) (41)	499.41	2		499.41	2
		Growth differentiation factor 15	2: Blood and lymphatic system outcomes	GDF-15 kit (Human GDF-15 Immunoassay, R&D, Minneapolis, MN, USA)(499) ELISA using the ZellBio Germany kit with the following catalog numbers: GDF-15: (Cat No: ZB-11,753 S-H9648)(41)	499	1	41	499.41	2
		Activin A	2: Blood and lymphatic system outcomes	Activin A kit (Human Activin A Immunoassay ELISA Kit, R&D, Minneapolis, MN, USA)(499)	499	1		499	1
	Inflammatory and immune biomarkers	Serum levels of Tumor Necrosis Factor, TNF-α (TNF-α)	2: Blood and lymphatic system outcomes	Human Cytokine Magnetic Bead Panel, a 2-plex kit (MERCK Millipore Corporation, Billerica, MA, USA) (177) Immunoenzymatic assay methods (RayBio® ELISA Kits, Peachtree Corne, GA, USA) (343) Enzyme-linked immunosorbent assay (1004) ELISA immunoassay, reagent (eBioscience, Bender Med Systems GmbH, Vienna, Austria)(849) NA (804,160)		0	177,343,1004,804,160	177,343,1004,804,160	5
		Interleukin-1 receptor antagonist (IL-1ra)	2: Blood and lymphatic system outcomes	Immunoenzymatic assay methods (RayBio® ELISA Kits, Peachtree Corne, GA, USA) (343) ELISA kits (Lifetech, Carlsbad, CA), and ultrasensitive singleplex bead kit (Lifetech, USA) (750)		0	343, 750	343, 750	2
		Interleukin (IL)-6	2: Blood and lymphatic system outcomes	Immunoenzymatic assay methods (RayBio® ELISA Kits, Peachtree Corne, GA, USA) (343) Enzyme-linked immunosorbent assay (1004) Multiplex assay panel (Miliplex®, Merck Milipore) using Luminex® TM Technology (Magpix) (375) ProcartaPlex Multiplex immunoassay reagent (eBioscience, Vienna, Austria)(849) NA (804)		0	343,1004,375,849,804	343,1004,375,849,804	5
		Interleukin (IL)-10	2: Blood and lymphatic system outcomes	Immunoenzymatic assay methods (RayBio® ELISA Kits, Peachtree Corne, GA, USA) (343) Enzyme-linked immunosorbent assay (1004) Multiplex assay panel (Miliplex®, Merck Milipore) using Luminex® TM Technology (Magpix) (375)		0	343,1004,375	343,1004,375	3
		C-reactive protein	2: Blood and lymphatic system outcomes	NA (355,794,616,750,1013,804)		0	355,794,616,750,1013,804	355,794,616,750,1013,805	6
		Interleukin (IL)-1	2: Blood and lymphatic system outcomes	Multiplex assay panel (Miliplex®, Merck Milipore) using Luminex® TM Technology (Magpix) (375)		0	375	375	1
		Interleukin (IL)-8	2: Blood and lymphatic system outcomes	Multiplex assay panel (Miliplex®, Merck Milipore) using Luminex® TM Technology (Magpix) (375) ELISA kits (Lifetech, Carlsbad, CA), and ultrasensitive singleplex bead kit (Lifetech, USA) (750)		0	350, 750	350, 750	2
		Interleukin (IL)-10	2: Blood and lymphatic system outcomes	Multiplex assay panel (Miliplex®, Merck Milipore) using Luminex® TM Technology (Magpix) (375)		0	375	375	1
		High-sensitive C-reactive protein (C-RP) levels	2: Blood and lymphatic system outcomes	NA (1505) DBC commercial ELISA kit (575) HPLC, automatic biochemical analyzer (1013) ELISA immunoassay reagent (eBioscience, Bender Med Systems GmbH, Vienna, Austria)(849)		0	1505,575,1013,849	1505,575,1013,849	4
		Interleukin (IL)-2	2: Blood and lymphatic system outcomes	NA (804)		0	804	804	1
		Interleukin (IL)-18	2: Blood and lymphatic system outcomes	NA (160)		0	160	160	1
	Energy metabolism and lipid biomarkers	Serum measure triglycerides	2: Blood and lymphatic system outcomes	Beckman CoulterInc. colorimetric-enzymatic assays (343) Biochemical analyzer (Hitachi 7600 Series Clinical Analyzer®, Tokyo, Japan)(580) HPLC, automatic biochemical analyzer (1013) NA (804,160)		0	343, 580,1013,804,160	343, 580,1013,804,160	5
		Serum measure total cholesterol	2: Blood and lymphatic system outcomes	Beckman CoulterInc. colorimetric-enzymatic assays (343) Biochemical analyzer (Hitachi 7600 Series Clinical Analyzer®, Tokyo, Japan)(580) NA (616,804,160) HPLC, automatic biochemical analyzer (1013)		0	343,580,616,1013,804,160	343,580,616,1013,804,160	6
		Serum measure cholesterol fractions	2: Blood and lymphatic system outcomes	Beckman CoulterInc. colorimetric-enzymatic assays (343)		0	343	343	1
		Serum measure glucose	2: Blood and lymphatic system outcomes	Beckman CoulterInc. colorimetric-enzymatic assays (343) NA (616)		0	343.616	343.616	2
		Fasting blood glucose (FBG)	2: Blood and lymphatic system outcomes	NA (355,160) Biochemical analyzer (Hitachi 7600 Series Clinical Analyzer®, Tokyo, Japan)(580) Standard enzymatic colorimetric techniques (575)		0	355, 580,575,160	355, 580,575,160	4
		High-density lipoprotein (HDL-cholesterol)	2: Blood and lymphatic system outcomes	Biochemical analyzer (Hitachi 7600 Series Clinical Analyzer®, Tokyo, Japan)(580) NA (804,160)		0	580,804,160	580,804,161	3
		Low-density lipoprotein (LDL-cholesterol)	2: Blood and lymphatic system outcomes	Biochemical analyzer (Hitachi 7600 Series Clinical Analyzer®, Tokyo, Japan)(580) NA (804,160)		0	580,804,161	580,804,162	3
		Lipid profile	2: Blood and lymphatic system outcomes	Standard enzymatic colorimetric techniques (575)		0	575	575	1
		Glycemia	2: Blood and lymphatic system outcomes	HPLC, automatic biochemical analyzer (1013)		0	1013	1013	1
	Renal and urinary biomarkers	Urea	2: Blood and lymphatic system outcomes	Chemiluminescence assays—Abbott®, IL, USA (343)		0	343	343	1
		Creatinine	2: Blood and lymphatic system outcomes	Chemiluminescence assays—Abbott®, IL, USA (343) Biochemical analyzer (Hitachi 7600 Series Clinical Analyzer®, Tokyo, Japan)(580) NA (616) Standard enzymatic colorimetric techniques (575) HPLC, automatic biochemical analyzer (1013)		0	343,580,616,575,1013	343,580,616,575,1013	5
		Kidney function	2: Blood and lymphatic system outcomes	NA (355)		0	355	355	1
		Urine protein	2: Blood and lymphatic system outcomes	Biochemical analyzer (Hitachi 7600 Series Clinical Analyzer®, Tokyo, Japan)(580)		0	580	580	1
		Blood urea nitrogen	2: Blood and lymphatic system outcomes	NA (616) Standard enzymatic colorimetric techniques (575)		0	616.575	616.575
		Azotemia	2: Blood and lymphatic system outcomes	HPLC, automatic biochemical analyzer (1013)		0	1013	1013
	Transport and plasma protein biomarkers	Albumin	2: Blood and lymphatic system outcomes	Chemiluminescence assays—Abbott®, IL, USA (343) NA (794,790,804) Standard enzymatic colorimetric techniques (575) HPLC, automatic biochemical analyzer (1013)		0	343,794,575,790,1013,804	343,794,575,790,1013,804	6
		Transferrin	2: Blood and lymphatic system outcomes	NA (616)		0	616	616	1
		Pre-albumin	2: Blood and lymphatic system outcomes	NA (750)		0	750	750	1
		Total protein	2: Blood and lymphatic system outcomes	NA (804)
	Hepatic biomarkers	Liver function	2: Blood and lymphatic system outcomes	NA (355)		0	355	355	1
		Aspartate aminotransferase	2: Blood and lymphatic system outcomes	Biochemical analyzer (Hitachi 7600 Series Clinical Analyzer®, Tokyo, Japan)(580)		0	580	580	1
		Alanine aminotransferase	2: Blood and lymphatic system outcomes	Biochemical analyzer (Hitachi 7600 Series Clinical Analyzer®, Tokyo, Japan)(580)		0	580	580	1
		Transaminases	2: Blood and lymphatic system outcomes	NA (616)		0	616	616	1
	General metabolic function biomarkers	Plasma amino acid profile	2: Blood and lymphatic system outcomes	NA (355)		0	355	355	1
		Serum insulin level	2: Blood and lymphatic system outcomes	Immunoradiomeric Assay (IRMA) system (575)		0	575	575	1
		Insuline resistance	2: Blood and lymphatic system outcomes	Calculated using fasting insulin and glucose from IRMA system (575) Homeostatic measure of Insulin Resistance (HOMA-IR) (425)		0	575.425	575.425	2
	Electrolyte and fluid balance biomarkers	Serum electrolytes	2: Blood and lymphatic system outcomes	NA (616)		0	616	616	1
	Oxydative stress biomarkers	Serum malondialdehyde (MDA) concentration	2: Blood and lymphatic system outcomes	Modified thiobarbituric acid method (575)		0	575	575	1
		Vitamin E	2: Blood and lymphatic system outcomes	NA (804		0	804	804	1
	Cardiovascular and general inflammation biomarkers	Total plasma homocysteine levels		HPLC, automatic biochemical analyzer (1013)		0	1013	1013	1
		Erythrocyte sedimentation rate	2: Blood and lymphatic system outcomes	HPLC, automatic biochemical analyzer (1013)		0	1013	1013	1
	Muscle and connective tissue biomarkers	C-terminal agrin fragment (CAF)	2: Blood and lymphatic system outcomes	ELISA using the ZellBio Germany kit with the following catalog numbers: CAF: (Cat No: ZB-13,971 S-H9648) (41) Human Agrin SimpleStep ELISA Kit (Ab216945, Abcam, Cambridge, UK)(307)		0	41.307	41.307	2
	Muscle development and regeneration biomarkers	Myogenin rate	2: Blood and lymphatic system outcomes	Enzyme-linked immunosorbent assay (ELISA) (MyBioSource, USA)(2108)	2108	1		2108	1
		Paired Box 3 rate	2: Blood and lymphatic system outcomes	Enzyme-linked immunosorbent assay (ELISA) (MyBioSource, USA)(2108)	2108	1		2108	1
		Paired Box 7 rate	2: Blood and lymphatic system outcomes	Enzyme-linked immunosorbent assay (ELISA) (MyBioSource, USA)(2108)	2108	1		2108	1
		Myogenic factor 5	2: Blood and lymphatic system outcomes	Enzyme-linked immunosorbent assay (ELISA) (MyBioSource, USA)(2108)	2108	1		2108	1
	Neurological and neurodegeneration biomarkers	Serum NfL concentration (Neurofilament light protein)	2: Blood and lymphatic system outcomes	SIMOA Bead Technology on Quanterix SR-x platform (Simoa® Nf-light Advantage Kit, Quanterix Corporation) (307)		0	307	307	1
						14			130

## Sheet: Psychological,cognitive-outcome
		Name of the outcome	Outcome classified according to the number in the 38-outcome list from Dodd et al., 2018	Tool used for this outcome	Primary outcome	Primary's number	Secondary outcome	Articles	Number of article
Change in psychological-status	Psychological status	Depressive symptoms	28: Emotional functioning/well-being	Thai Geriatric Depression Scale (TGDS) questionnaire (177) MMSE and Geriatric Depression Score (GDS) () 15-item Geriatric Depression Scale () The Brazilian version of the Geriatric Depression Scale GDS (3602) Beck Depression Inventory (BDI) (144)	177.36	2	144	177, 3602, 144	3
		Mood assessment	28: Emotional functioning/well-being	30-item Geriatric Depression Scale (355) Center for Epidemiological StudiesDepression scale, CES-D (333)		0	355.333	355.333	2
		Loneliness	28: Emotional functioning/well-being	UCLA scale (3602)	3602	1		3602	1
						3			6
		Name of the outcome	Outcome classified according to the number in the 38-outcome list from Dodd et al., 2018	Tool used for this outcome	Primary outcome	Primary's number	Secondary outcome	Articles	Number of article
Change in cognitive function	Cognitive function	Cognitive impairment	29: Cognitive functioning	Folstein’s Mini Mental State Examination (MMSE) () Mini Mental State Examination MMSE (815,918, 333) Trail making test and MMSE (616) Korean Version of the Mini-Mental State Examination (K-MMSE) (636)		0	616, 636, 1064, 333	616, 636, 1064, 333	4
						0			9

## Sheet: Quality of life,ADL outcome
		Name of the outcome	Outcome classified according to the number in the 38-outcome list from Dodd et al., 2018	Tool used for this outcome	Primary outcome	Primary's number	Secondary outcome	Articles	Number of article
Change in quality of life	Quality of life	Health-related quality of life	30: Global quality of life	EQ-5D (1095, 636,3602,144,333) 12-item Short Form Survey (SF-12) health survey (355,616,575) Sarcopenia & Quality of Life questionnaire (SarQoL) (1505) EQ-5D-3L (329,425) NA (1064) SF-36 (144,804,332)	804	1	1095,355,616, 636, 575,3602,329,144,333,425,332	1095,355,616, 636, 575,3602,329,144,804,333,425,332	13
		Mental-related quality of life	30: Global quality of life	12-Item Short Form Health Survey, SF-12 mental (784)		0	784	784	1
		Physical-related quality of life	30: Global quality of life	12-Item Short Form Health Survey, SF-12 physical (784)		0	784	784	1
						1			15
		Name of the outcome	Outcome classified according to the number in the 38-outcome list from Dodd et al., 2018	Tool used for this outcome	Primary outcome	Primary's number	Secondary outcome	Articles	Number of article
Change in activities of daily living	Activities of daily living	Activities of daily living	30: Global quality of life	Barthel Index score (1095,355,616,1505, 608,605,420) Modified Rankin scale () Activities of daily living score (616) Korean version of the modified Barthel index (K-MBI) (636) Mean of impaired activities (784) Nottingham extended ADL questionnaire (425)	608.605	2	1095, 355, 616, 636,784, 420	1095, 355, 616, 636,784,608,605, 420	8
		Instrumental activities	30: Global quality of life	Lawton index (1505)		0	1505	1505	1
		ADL performance	30: Global quality of life	Motor domain of the Functional Independence Measure (FIM-motor) (790)	790	1		790	1
						3			10
						8			50

[truncated: 4 more sheets: Nutritional related outcome, Other, Safety, Sarcopenia assessment]
