# Supplementary material for: Towards a core outcome set for sarcopenia intervention studies: a scoping review identifying the most frequently reported outcomes across randomized controlled trials in sarcopenia
Source: Eur Geriatr Med. 2025 Aug 12;16(6):2033–45. doi: 10.1007/s41999-025-01285-x (PMC12743691; doi:10.1007/s41999-025-01285-x)
Supplement: Supplementary file 8 — Supplementary file8 (XLSX 129 KB) [file 41999_2025_1285_MOESM8_ESM.xlsx]

## Sheet: Ref
Table S8. Synthesis of outcomes.
Covidence	Authors	Title	Journal	DOI
#425	Achison, Marcus; Adamson, Simon; Akpan, Asangaedem; Aspray, Terry; Avenell, Alison; Band, Margaret M; Bashir, Tufail; Burton, Louise A; Cvoro, Vera; Donnan, Peter T; Duncan, Gordon W; George, Jacob; Gordon, Adam L; Gregson, Celia L; Hapca, Adrian; Henderson, Emily; Hume, Cheryl; Jackson, Thomas A; Kemp, Paul; Kerr, Simon; Kilgour, Alixe; Lyell, Veronica; Masud, Tahir; McKenzie, Andrew; McKenzie, …	Effect of perindopril or leucine on physical performance in older people with sarcopenia: the LACE randomized controlled trial.	Journal of cachexia, sarcopenia and muscle / 2022;13(2):858-871 Germany 2022 /	https://dx.doi.org/10.1002/jcsm.12934
#3602	Azevedo Pinheiro H; Regina Cerceau V; Costa Pereira L; Schwerz Funghetto S; Losada de Menezes R	Nutritional intervention and functional exercises improve depression, loneliness and quality of life in elderly women with sarcopenia: a randomized clinical trial	/ 2020;33(1):1 2020 /	https://dx.doi.org/10.1590/1980-5918.033.AO32
#664	Bauer, Jurgen M; Mikusova, Lucia; Verlaan, Sjors; Bautmans, Ivan; Brandt, Kirsten; Donini, Lorenzo M; Maggio, Marcello; Mets, Tony; Wijers, Sander L J; Garthoff, Jossie A; Luiking, Yvette; Sieber, Cornel; Cederholm, Tommy	Safety and tolerability of 6-month supplementation with a vitamin D, calcium and leucine-enriched whey protein medical nutrition drink in sarcopenic older adults.	Aging clinical and experimental research / 2020;32(8):1501-1514 Germany 2020 /	https://dx.doi.org/10.1007/s40520-020-01519-x
#1095	Bauer, Jurgen M; Verlaan, Sjors; Bautmans, Ivan; Brandt, Kirsten; Donini, Lorenzo M; Maggio, Marcello; McMurdo, Marion E T; Mets, Tony; Seal, Chris; Wijers, Sander L; Ceda, Gian Paolo; De Vito, Giuseppe; Donders, Gilbert; Drey, Michael; Greig, Carolyn; Holmback, Ulf; Narici, Marco; McPhee, Jamie; Poggiogalle, Eleonora; Power, Dermot; Scafoglieri, Aldo; Schultz, Ralf; Sieber, Cornel C; Cederholm, …	Effects of a vitamin D and leucine-enriched whey protein nutritional supplement on measures of sarcopenia in older adults, the PROVIDE study: a randomized, double-blind, placebo-controlled trial.	Journal of the American Medical Directors Association / 2015;16(9):740-7 United States 2015 /	https://dx.doi.org/10.1016/j.jamda.2015.05.021
#333	Bernabei, Roberto; Landi, Francesco; Calvani, Riccardo; Cesari, Matteo; Del Signore, Susanna; Anker, Stefan D; Bejuit, Raphael; Bordes, Philippe; Cherubini, Antonio; Cruz-Jentoft, Alfonso J; Di Bari, Mauro; Friede, Tim; Gorostiaga Ayestaran, Carmen; Goyeau, Harmonie; Jonsson, Palmi V; Kashiwa, Makoto; Lattanzio, Fabrizia; Maggio, Marcello; Mariotti, Luca; Miller, Ram R; Rodriguez-Manas, Leocadio;…	Multicomponent intervention to prevent mobility disability in frail older adults: randomised controlled trial (SPRINTT project).	BMJ (Clinical research ed.) / 2022;377(8900488, bmj, 101090866):e068788 England 2022 /	https://dx.doi.org/10.1136/bmj-2021-068788
#804	Bo, Yacong; Liu, Changfeng; Ji, Zhe; Yang, Ruihong; An, Qianqian; Zhang, Xueyuan; You, Jie; Duan, Dandan; Sun, Yafei; Zhu, Yiwei; Cui, Han; Lu, Quanjun	A high whey protein, vitamin D and E supplement preserves muscle mass, strength, and quality of life in sarcopenic older adults: A double-blind randomized controlled trial.	Clinical nutrition (Edinburgh, Scotland) / 2019;38(1):159-164 England 2019 /	https://dx.doi.org/10.1016/j.clnu.2017.12.020
#583	Chang, Ke-Vin; Wu, Wei-Ting; Huang, Kuo-Chin; Han, Der-Sheng	Effectiveness of early versus delayed exercise and nutritional intervention on segmental body composition of sarcopenic elders - A randomized controlled trial.	Clinical nutrition (Edinburgh, Scotland) / 2021;40(3):1052-1059 England 2021 /	https://dx.doi.org/10.1016/j.clnu.2020.06.037
#849	Chen, Hung-Ting; Wu, Huey-June; Chen, Yu-Jen; Ho, Sung-Yen; Chung, Yu-Chun	Effects of 8-week kettlebell training on body composition, muscle strength, pulmonary function, and chronic low-grade inflammation in elderly women with sarcopenia.	Experimental gerontology / 2018;112(epq, 0047061):112-118 England 2018 /	https://dx.doi.org/10.1016/j.exger.2018.09.015
#233	Chiang, Feng-Yi; Chen, Jiun-Rong; Lee, Wei-Ju; Yang, Suh-Ching	Effects of Milk or Soy Milk Combined with Mild Resistance Exercise on the Muscle Mass and Muscle Strength in Very Old Nursing Home Residents with Sarcopenia.	Foods (Basel, Switzerland) / 2021;10(11): Switzerland 2021 /	https://dx.doi.org/10.3390/foods10112581
#456	Courel-Ibanez, Javier; Buendia-Romero, Angel; Pallares, Jesus G; Garcia-Conesa, Silverio; Martinez-Cava, Alejandro; Izquierdo, Mikel	Impact of Tailored Multicomponent Exercise for Preventing Weakness and Falls on Nursing Home Residents' Functional Capacity.	Journal of the American Medical Directors Association / 2022;23(1):98-104.e3 United States 2022 /	https://dx.doi.org/10.1016/j.jamda.2021.05.037
#1035	Cramer, Joel T; Cruz-Jentoft, Alfonso J; Landi, Francesco; Hickson, Mary; Zamboni, Mauro; Pereira, Suzette L; Hustead, Deborah S; Mustad, Vikkie A	Impacts of High-Protein Oral Nutritional Supplements Among Malnourished Men and Women with Sarcopenia: A Multicenter, Randomized, Double-Blinded, Controlled Trial.	Journal of the American Medical Directors Association / 2016;17(11):1044-1055 United States 2016 /	https://dx.doi.org/10.1016/j.jamda.2016.08.009
#375	da Cruz Alves, Natalia Maira; Pfrimer, Karina; Santos, Priscila Carvalho; de Freitas, Ellen Cristini; Neves, Thiago; Pessini, Rodrigo Antonio; Junqueira-Franco, Marcia Varella Morandi; Nogueira-Barbosa, Marcello H; Greig, Carolyn Anne; Ferriolli, Eduardo	Randomised Controlled Trial of Fish Oil Supplementation on Responsiveness to Resistance Exercise Training in Sarcopenic Older Women.	Nutrients / 2022;14(14): Switzerland 2022 /	https://dx.doi.org/10.3390/nu14142844
#343	de Sa Souza, Helton; de Melo, Camila Maria; Piovezan, Ronaldo Delmonte; Miranda, Rafael Eduardo Eustorgio Pinheiro Chagas; Carneiro-Junior, Miguel Araujo; Silva, Bruno Moreira; Thomatieli-Santos, Ronaldo Vagner; Tufik, Sergio; Poyares, Dalva; D'Almeida, Vania	Resistance Training Improves Sleep and Anti-Inflammatory Parameters in Sarcopenic Older Adults: A Randomized Controlled Trial.	International journal of environmental research and public health / 2022;19(23): Switzerland 2022 /	https://dx.doi.org/10.3390/ijerph192316322
#329	Flor-Rufino, Cristina; Barrachina-Igual, Joaquin; Perez-Ros, Pilar; Pablos-Monzo, Ana; Martinez-Arnau, Francisco Miguel	Resistance training of peripheral muscles benefits respiratory parameters in older women with sarcopenia: Randomized controlled trial.	Archives of gerontology and geriatrics / 2023;104(8214379, 7ax):104799 Netherlands 2023 /	https://dx.doi.org/10.1016/j.archger.2022.104799
#322	Flor-Rufino, Cristina; Barrachina-Igual, Joaquin; Perez-Ros, Pilar; Pablos-Monzo, Ana; Sanz-Requena, Roberto; Martinez-Arnau, Francisco M	Fat infiltration and muscle hydration improve after high-intensity resistance training in women with sarcopenia. A randomized clinical trial.	Maturitas / 2023;168(mwn, 7807333):29-36 Ireland 2023 /	https://dx.doi.org/10.1016/j.maturitas.2022.09.001
#420	Han, Zhe; Ji, Neng-Neng; Ma, Jian-Xiong; Dong, Qiang; Ma, Xin-Long	Effect of Resistance Training Combined with Beta-Hydroxy-Beta-Methylbutyric Acid Supplements in Elderly Patients with Sarcopenia after Hip Replacement.	Orthopaedic surgery / 2022;14(4):704-713 Australia 2022 /	https://dx.doi.org/10.1111/os.13208
#1064	Hassan, Bothaina H; Hewitt, Jennifer; Keogh, Justin W L; Bermeo, Sandra; Duque, Gustavo; Henwood, Tim R	Impact of resistance training on sarcopenia in nursing care facilities: A pilot study.	Geriatric nursing (New York, N.Y.) / 2016;37(2):116-21 United States 2016 /	https://dx.doi.org/10.1016/j.gerinurse.2015.11.001
#33	He, Shichun; Wei, Meiqi; Meng, Deyu; Wang, Ziyi; Yang, Guang; Wang, Ziheng	Self-determined sequence exercise program for elderly with sarcopenia: A Randomized controlled trial with clinical assistance from explainable artificial intelligence.	Archives of gerontology and geriatrics / 2024;119(8214379, 7ax):105317 Netherlands 2024 /	https://dx.doi.org/10.1016/j.archger.2023.105317
#720	Hill, Tom R; Verlaan, Sjors; Biesheuvel, Egbert; Eastell, Richard; Bauer, Jurgen M; Bautmans, Ivan; Brandt, Kirsten; Donini, Lorenzo M; Maggio, Marcello; Mets, Tony; Seal, Chris J; Wijers, Sander Lj; Sieber, Cornel; Cederholm, Tommy; Aspray, Terry J	A Vitamin D, Calcium and Leucine-Enriched Whey Protein Nutritional Supplement Improves Measures of Bone Health in Sarcopenic Non-Malnourished Older Adults: The PROVIDE Study.	Calcified tissue international / 2019;105(4):383-391 United States 2019 /	https://dx.doi.org/10.1007/s00223-019-00581-6
#173	Huang, Dunbing; Ke, Xiaohua; Jiang, Cai; Song, Wei; Feng, Jing; Zhou, Huiting; Zhang, Rui; Zhang, Anren; Lan, Fujun	Effects of 12 weeks of Tai Chi on neuromuscular responses and postural control in elderly patients with sarcopenia: a randomized controlled trial.	Frontiers in neurology / 2023;14(101546899):1167957 Switzerland 2023 /	https://dx.doi.org/10.3389/fneur.2023.1167957
#1233	Kim, Hun Kyung; Suzuki, Takao; Saito, Kyoko; Yoshida, Hideyo; Kobayashi, Hisamine; Kato, Hiroyuki; Katayama, Miwa	Effects of exercise and amino acid supplementation on body composition and physical function in community-dwelling elderly Japanese sarcopenic women: a randomized controlled trial.	Journal of the American Geriatrics Society / 2012;60(1):16-23 United States 2012 /	https://dx.doi.org/10.1111/j.1532-5415.2011.03776.x
#1797	Li, Z.-R.; Ma, Y.-J.; Zhuang, J.; Tao, X.-C.; Guo, C.-Y.; Liu, S.-T.; Zhu, R.-R.; Wang, J.-X.; Fang, L.	Ditangquan exercises based on safe-landing strategies prevent falls and injury among older individuals with sarcopenia	Frontiers in Medicine 2022;9((Li Z.-R.; Fang L., fanglei586@126.com) Yueyang Hospital of Integrated Traditional Chinese and Western Medicine, Shanghai University of Traditional Chinese Medicine, Shanghai, China(Ma Y.-J.) Department of Rehabilitation, Shanghai East Hospital, Shanghai,): 2022	https://dx.doi.org/10.3389/fmed.2022.936314
#567	Li, Zhuo; Cui, Min; Yu, Kang; Zhang, Xiao-Wei; Li, Chun-Wei; Nie, Xiao-Dong; Wang, Fang	Effects of nutrition supplementation and physical exercise on muscle mass, muscle strength and fat mass among sarcopenic elderly: a randomized controlled trial.	Applied physiology, nutrition, and metabolism = Physiologie appliquee, nutrition et metabolisme / 2021;46(5):494-500 Canada 2021 /	https://dx.doi.org/10.1139/apnm-2020-0643
#608	Liang, Yuxiang; Wang, Renjie; Jiang, Jiaojiao; Tan, Lingling; Yang, Ming	A randomized controlled trial of resistance and balance exercise for sarcopenic patients aged 80-99 years.	Scientific reports / 2020;10(1):18756 England 2020 /	https://dx.doi.org/10.1038/s41598-020-75872-2
#750	Liberman, Keliane; Njemini, Rose; Luiking, Yvette; Forti, Louis N; Verlaan, Sjors; Bauer, Jurgen M; Memelink, Robert; Brandt, Kirsten; Donini, Lorenzo M; Maggio, Marcello; Mets, Tony; Wijers, Sander L J; Sieber, Cornel; Cederholm, Tommy; Bautmans, Ivan	Thirteen weeks of supplementation of vitamin D and leucine-enriched whey protein nutritional supplement attenuates chronic low-grade inflammation in sarcopenic older adults: the PROVIDE study.	Aging clinical and experimental research / 2019;31(6):845-854 Germany 2019 /	https://dx.doi.org/10.1007/s40520-019-01208-4
#580	Lin, Chih-Chien; Shih, Ming-Hsiung; Chen, Chih-Dao; Yeh, Sung-Ling	Effects of adequate dietary protein with whey protein, leucine, and vitamin D supplementation on sarcopenia in older adults: An open-label, parallel-group study.	Clinical nutrition (Edinburgh, Scotland) / 2021;40(3):1323-1329 England 2021 /	https://dx.doi.org/10.1016/j.clnu.2020.08.017
#815	Lu, Yanxia; Niti, Mathew; Yap, Keng Bee; Tan, Crystal Tze Ying; Zin Nyunt, Ma Shwe; Feng, Liang; Tan, Boon Yeow; Chan, Gribson; Khoo, Sue Anne; Chan, Sue Mei; Yap, Philip; Larbi, Anis; Ng, Tze Pin	Assessment of Sarcopenia Among Community-Dwelling At-Risk Frail Adults Aged 65 Years and Older Who Received Multidomain Lifestyle Interventions: A Secondary Analysis of a Randomized Clinical Trial.	JAMA network open / 2019;2(10):e1913346 United States 2019 /	https://dx.doi.org/10.1001/jamanetworkopen.2019.13346
#1505	Meza-Valderrama, D.; Sánchez-Rodríguez, D.; Messaggi-Sartor, M.; Muñoz-Redondo, E.; Morgado-Pérez, A.; Tejero-Sánchez, M.; De Jaime-Gil, E.; Leiva-Banuelos, N.; Marco, E.	Supplementation with β-hydroxy-β-methylbutyrate after resistance training in post-acute care patients with sarcopenia: A randomized, double-blind placebo-controlled trial	Archives of Gerontology and Geriatrics 2024;119((Meza-Valderrama D., domezac@minsa.gob.pa; Sánchez-Rodríguez D.; Messaggi-Sartor M.; Muñoz-Redondo E.; Morgado-Pérez A.; Tejero-Sánchez M.; Marco E.) Rehabilitation Research Group, Hospital del Mar Medical Research Institute, Dr. Aiguader 80, Catalonia, B): 2024	https://dx.doi.org/10.1016/j.archger.2023.105323
#2108	Moghadam, B.H.; Bagheri, R.; Ashtary-Larky, D.; Tinsley, G.M.; Eskandari, M.; Wong, A.; Kreider, R.B.; Baker, J.S.	The Effects of Concurrent Training Order on Satellite Cell-Related Markers, Body Composition, Muscular and Cardiorespiratory Fitness in Older Men with Sarcopenia	Journal of Nutrition, Health and Aging 2020;24(7):796-804 2020	https://dx.doi.org/10.1007/s12603-020-1431-3
#307	Monti, Elena; Tagliaferri, Sara; Zampieri, Sandra; Sarto, Fabio; Sirago, Giuseppe; Franchi, Martino Vladimiro; Ticinesi, Andrea; Longobucco, Yari; Adorni, Elisa; Lauretani, Fulvio; Von Haehling, Stephan; Marzetti, Emanuele; Calvani, Riccardo; Bernabei, Roberto; Cesari, Matteo; Maggio, Marcello; Narici, Marco Vincenzo	Effects of a 2-year exercise training on neuromuscular system health in older individuals with low muscle function.	Journal of cachexia, sarcopenia and muscle / 2023;14(2):794-804 Germany 2023 /	https://dx.doi.org/10.1002/jcsm.13173
#348	Mori, H; Tokuda, Y	De-Training Effects Following Leucine-Enriched Whey Protein Supplementation and Resistance Training in Older Adults with Sarcopenia: A Randomized Controlled Trial with 24 Weeks of Follow-Up.	The journal of nutrition, health & aging / 2022;26(11):994-1002 France 2022 /	https://dx.doi.org/10.1007/s12603-022-1853-1
#575	Nasimi, Nasrin; Sohrabi, Zahra; Dabbaghmanesh, Mohammad Hossein; Eskandari, Mohammad Hadi; Bedeltavana, Alireza; Famouri, Mandana; Talezadeh, Pedram	A Novel Fortified Dairy Product and Sarcopenia Measures in Sarcopenic Older Adults: A Double-Blind Randomized Controlled Trial.	Journal of the American Medical Directors Association / 2021;22(4):809-815 United States 2021 /	https://dx.doi.org/10.1016/j.jamda.2020.08.035
#636	Oh, Min-Kyun; Yoo, Jun-Il; Byun, Hayoung; Chun, Se-Woong; Lim, Seung-Kyu; Jang, Yun Jeong; Lee, Chang Han	Efficacy of Combined Antigravity Treadmill and Conventional Rehabilitation After Hip Fracture in Patients With Sarcopenia.	The journals of gerontology. Series A, Biological sciences and medical sciences / 2020;75(10):e173-e181 United States 2020 /	https://dx.doi.org/10.1093/gerona/glaa158
#1180	Papanicolaou, D A; Ather, S N; Zhu, H; Zhou, Y; Lutkiewicz, J; Scott, B B; Chandler, J	A phase IIA randomized, placebo-controlled clinical trial to study the efficacy and safety of the selective androgen receptor modulator (SARM), MK-0773 in female participants with sarcopenia.	The journal of nutrition, health & aging / 2013;17(6):533-43 France 2013 /	https://dx.doi.org/10.1007/s12603-013-0335-x
#841	Piastra, G; Perasso, L; Lucarini, S; Monacelli, F; Bisio, A; Ferrando, V; Gallamini, M; Faelli, E; Ruggeri, P	Effects of Two Types of 9-Month Adapted Physical Activity Program on Muscle Mass, Muscle Strength, and Balance in Moderate Sarcopenic Older Women.	BioMed research international / 2018;2018(101600173):5095673 United States 2018 /	https://dx.doi.org/10.1155/2018/5095673
#41	Rezaei, Sohrab; Eslami, Rasoul; Tartibian, Bakhtyar	The effects of TRX suspension training on sarcopenic biomarkers and functional abilities in elderlies with sarcopenia: a controlled clinical trial.	BMC sports science, medicine & rehabilitation / 2024;16(1):58 England 2024 /	https://dx.doi.org/10.1186/s13102-024-00849-x
#616	Rondanelli, Mariangela; Cereda, Emanuele; Klersy, Catherine; Faliva, Milena Anna; Peroni, Gabriella; Nichetti, Mara; Gasparri, Clara; Iannello, Giancarlo; Spadaccini, Daniele; Infantino, Vittoria; Caccialanza, Riccardo; Perna, Simone	Improving rehabilitation in sarcopenia: a randomized-controlled trial utilizing a muscle-targeted food for special medical purposes.	Journal of cachexia, sarcopenia and muscle / 2020;11(6):1535-1547 Germany 2020 /	https://dx.doi.org/10.1002/jcsm.12532
#355	Rondanelli, Mariangela; Gasparri, Clara; Barrile, Gaetan Claude; Battaglia, Santina; Cavioni, Alessandro; Giusti, Riccardo; Mansueto, Francesca; Moroni, Alessia; Nannipieri, Fabrizio; Patelli, Zaira; Razza, Claudia; Tartara, Alice; Perna, Simone	Effectiveness of a Novel Food Composed of Leucine, Omega-3 Fatty Acids and Probiotic Lactobacillus paracasei PS23 for the Treatment of Sarcopenia in Elderly Subjects: A 2-Month Randomized Double-Blind Placebo-Controlled Trial.	Nutrients / 2022;14(21): Switzerland 2022 /	https://dx.doi.org/10.3390/nu14214566
#1013	Rondanelli, Mariangela; Peroni, Gabriella; Gasparri, Clara; Infantino, Vittoria; Nichetti, Mara; Cuzzoni, Giovanni; Spadaccini, Daniele; Perna, Simone	Is a Combination of Melatonin and Amino Acids Useful to Sarcopenic Elderly Patients? A Randomized Trial.	Geriatrics (Basel, Switzerland) / 2018;4(1): Switzerland 2018 /	https://dx.doi.org/10.3390/geriatrics4010004
#3267	Rooks D; Swan T; Goswami B; Filosa L; Panchaud N; Coleman L; Miller R; Praestgaard J; Perry R; Recknor C; Arai H; Chen L-K; Chung Y-S; Roubenoff R	Safety and efficacy of bimagrumab in community-dwelling older adults with sarcopenia	/ 2019;10():S24 Springer 2019 /	https://dx.doi.org/10.1007/s41999-019-00221-0
#954	Rooks, Daniel; Praestgaard, Jens; Hariry, Sam; Laurent, Didier; Petricoul, Olivier; Perry, Robert G; Lach-Trifilieff, Estelle; Roubenoff, Ronenn	Treatment of Sarcopenia with Bimagrumab: Results from a Phase II, Randomized, Controlled, Proof-of-Concept Study.	Journal of the American Geriatrics Society / 2017;65(9):1988-1995 United States 2017 /	https://dx.doi.org/10.1111/jgs.14927
#499	Seo, Myong-Won; Jung, Sung-Woo; Kim, Sung-Woo; Lee, Jung-Min; Jung, Hyun Chul; Song, Jong-Kook	Effects of 16 Weeks of Resistance Training on Muscle Quality and Muscle Growth Factors in Older Adult Women with Sarcopenia: A Randomized Controlled Trial.	International journal of environmental research and public health / 2021;18(13): Switzerland 2021 /	https://dx.doi.org/10.3390/ijerph18136762
#1004	Soares Mendes Damasceno, Gisele; Teixeira, Thais Helena Machado Marcal; de Souza, Vinicius Carolino; Neiva, Tiago Sousa; Prudente Pereira, Karina; Teles Landim, Maria de Fatima; de Melo, Gislane Ferreira; Romao, Juliana de Faria Fracon E; Toledo Nobrega, Otavio; de Azevedo Carvalho, Gustavo	Acupuncture Treatment in Elderly People with Sarcopenia: Effects on the Strength and Inflammatory Mediators.	Journal of aging research / 2019;2019(101543460):8483576 United States 2019 /	https://dx.doi.org/10.1155/2019/8483576
#790	Takeuchi, Izumi; Yoshimura, Yoshihiro; Shimazu, Sayuri; Jeong, Seungwon; Yamaga, Makio; Koga, Hiroaki	Effects of branched-chain amino acids and vitamin D supplementation on physical function, muscle mass and strength, and nutritional status in sarcopenic older adults undergoing hospital-based rehabilitation: A multicenter randomized controlled trial.	Geriatrics & gerontology international / 2019;19(1):12-17 Japan 2019 /	https://dx.doi.org/10.1111/ggi.13547
#144	Tamura, Yoshifumi; Kaga, Hideyoshi; Abe, Yasuko; Yoshii, Hidenori; Seino, Hiroaki; Hiyoshi, Toru; Kuribayashi, Nobuichi; Inoue, Ikuo; Watada, Hirotaka	Efficacy and Safety of 5-Aminolevulinic Acid Combined with Iron on Skeletal Muscle Mass Index and Physical Performance of Patients with Sarcopenia: A Multicenter, Double-Blinded, Randomized-Controlled Trial (ALADDIN Study).	Nutrients / 2023;15(13): Switzerland 2023 /	https://dx.doi.org/10.3390/nu15132866
#332	Tokuda, Yasunobu; Mori, Hiroyasu	Essential Amino Acid and Tea Catechin Supplementation after Resistance Exercise Improves Skeletal Muscle Mass in Older Adults with Sarcopenia: An Open-Label, Pilot, Randomized Controlled Trial.	Journal of the American Nutrition Association / 2023;42(3):255-262 United States 2023 /	https://dx.doi.org/10.1080/07315724.2022.2025546
#111	Valdes-Badilla, Pablo; Guzman-Munoz, Eduardo; Hernandez-Martinez, Jordan; Nunez-Espinosa, Cristian; Delgado-Floody, Pedro; Herrera-Valenzuela, Tomas; Branco, Braulio Henrique Magnani; Zapata-Bastias, Jose; Nobari, Hadi	Effectiveness of elastic band training and group-based dance on physical-functional performance in older women with sarcopenia: a pilot study.	BMC public health / 2023;23(1):2113 England 2023 /	https://dx.doi.org/10.1186/s12889-023-17014-7
#918	Verlaan, Sjors; Maier, Andrea B; Bauer, Jurgen M; Bautmans, Ivan; Brandt, Kirsten; Donini, Lorenzo M; Maggio, Marcello; McMurdo, Marion E T; Mets, Tony; Seal, Chris; Wijers, Sander L J; Sieber, Cornel; Boirie, Yves; Cederholm, Tommy	Sufficient levels of 25-hydroxyvitamin D and protein intake required to increase muscle mass in sarcopenic older adults - The PROVIDE study.	Clinical nutrition (Edinburgh, Scotland) / 2018;37(2):551-557 England 2018 /	https://dx.doi.org/10.1016/j.clnu.2017.01.005
#605	Wang, R; Liang, Y; Jiang, J; Chen, M; Li, L; Yang, H; Tan, L; Yang, M	Effectiveness of a Short-Term Mixed Exercise Program for Treating Sarcopenia in Hospitalized Patients Aged 80 Years and Older: A Prospective Clinical Trial.	The journal of nutrition, health & aging / 2020;24(10):1087-1093 France 2020 /	https://dx.doi.org/10.1007/s12603-020-1429-x
#388	Wang, Zhengyuan; Xu, Xin; Gao, Shanxi; Wu, Chunxiang; Song, Qi; Shi, Zehuan; Su, Jin; Zang, Jiajie	Effects of Internet-Based Nutrition and Exercise Interventions on the Prevention and Treatment of Sarcopenia in the Elderly.	Nutrients / 2022;14(12): Switzerland 2022 /	https://dx.doi.org/10.3390/nu14122458
#372	Wei, Meiqi; Meng, Deyu; Guo, Hongzhi; He, Shichun; Tian, Zhibo; Wang, Ziyi; Yang, Guang; Wang, Ziheng	Hybrid Exercise Program for Sarcopenia in Older Adults: The Effectiveness of Explainable Artificial Intelligence-Based Clinical Assistance in Assessing Skeletal Muscle Area.	International journal of environmental research and public health / 2022;19(16): Switzerland 2022 /	https://dx.doi.org/10.3390/ijerph19169952
#160	Yang, C; Song, Y; Li, T; Chen, X; Zhou, J; Pan, Q; Jiang, W; Wang, M; Jia, H The journal of nutrition, health & aging / 2023;27(5):329-339	Effects of Beta-Hydroxy-Beta-Methylbutyrate Supplementation on Older Adults with Sarcopenia: A Randomized, Double-Blind, Placebo-Controlled Study.	The journal of nutrition, health & aging / 2023;27(5):329-339 France 2023 /	https://dx.doi.org/10.1007/s12603-023-1911-1
#794	Yoshimura, Yoshihiro; Bise, Takahiro; Shimazu, Sayuri; Tanoue, Maiko; Tomioka, Yuko; Araki, Mai; Nishino, Takafumi; Kuzuhara, Aomi; Takatsuki, Fumihiko	Effects of a leucine-enriched amino acid supplement on muscle mass, muscle strength, and physical function in post-stroke patients with sarcopenia: A randomized controlled trial.	Nutrition (Burbank, Los Angeles County, Calif.) / 2019;58(beu, 8802712):1-6 United States 2019 /	https://dx.doi.org/10.1016/j.nut.2018.05.028
#351	Yuenyongchaiwat, Kornanong; Akekawatchai, Chareeporn	Beneficial effects of walking-based home program for improving cardio-respiratory performance and physical activity in sarcopenic older people: a randomized controlled trial.	European journal of physical and rehabilitation medicine / 2022;58(6):838-844 Italy 2022 /	https://dx.doi.org/10.23736/S1973-9087.22.07612-2
#177	Yuenyongchaiwat, Kornanong; Akekawatchai, Chareeporn; Khattiya, Janya	Effects of a Pedometer-Based Walking Home Program Plus Resistance Training on Inflammatory Cytokines and Depression in Thai Older People with Sarcopenia: A Three-Arm Randomized Controlled Trial.	Clinical gerontologist / 2023;46(5):717-728 United States 2023 /	https://dx.doi.org/10.1080/07317115.2022.2150396
#1092	Zdzieblik, Denise; Oesser, Steffen; Baumstark, Manfred W; Gollhofer, Albert; Konig, Daniel	Collagen peptide supplementation in combination with resistance training improves body composition and increases muscle strength in elderly sarcopenic men: a randomised controlled trial.	The British journal of nutrition / 2015;114(8):1237-45 England 2015 /	https://dx.doi.org/10.1017/S0007114515002810
#784	Zhu, Liu-Ying; Chan, Ruth; Kwok, Timothy; Cheng, Kenneth Chik-Chi; Ha, Amy; Woo, Jean	Effects of exercise and nutrition supplementation in community-dwelling older Chinese people with sarcopenia: a randomized controlled trial.	Age and ageing / 2019;48(2):220-228 England 2019 /	https://dx.doi.org/10.1093/ageing/afy179
#1012	Zhu, Ya-Qiong; Peng, Nan; Zhou, Ming; Liu, Pei-Pei; Qi, Xiao-Lei; Wang, Ning; Wang, Gang; Wu, Zhao-Pei	Tai Chi and whole-body vibrating therapy in sarcopenic men in advanced old age: a clinical randomized controlled trial.	European journal of ageing / 2019;16(3):273-282 Germany 2019 /	https://dx.doi.org/10.1007/s10433-019-00498-x

## Sheet: Outcomes group
Item	Number of names for this item	Number of papers	Articles	Total number of articles	Frequency of occurrence in articles	Rank
Muscle mass related outcomes	33	50	322, 1012, 372, 343, 499, 636, 41, 2108, 329, 1064, 33, 849, 841, 351, 111 1035, 1095, 355, 794, 580, 918, 575, 750, 1013, 144, 804 348, 1092, 583, 616, 375, 1505, 790, 233, 784, 1233, 307, 388, 333, 332, 160, 567, 420, 233 3267, 1180, 954, 425 815, 1004	58	0.862069	1	Exercises Nutrition Combined: exercises+nutrition Pharmaceutical treatments Other intervention
Muscle strength related outcomes	13	50	322, 1012, 372, 456, 343, 499, 636, 41, 2108, 329, 1064, 608, 33, 849, 841, 351, 111, 605, 456 1035, 1095, 355, 794, 580, 918, 575, 750, 144, 804 348, 1092, 583, 616, 375, 1505, 790, 233, 784, 1233, 307, 388, 333, 332, 160, 567, 420 1180, 954, 425 1004, 815	58	0.862069	1
Physical performance related outcomes	19	46	322, 1012, 173, 372, 456, 343, 499, 636, 41, 329, 1064, 1797, 608, 841, 351, 111, 605 1035, 1095, 355, 580, 918, 575, 750, 144, 804 348, 583, 616, 375, 1505, 233, 784, 1233, 307, 388, 333, 332, 160, 1092 3267, 1180, 954, 425 1004, 815	58	0.793103	3
Nutritional related outcomes	10	29	322, 1012, 173, 499, 41, 2108, 1064, 849, 111 1035, 1095, 355, 794, 580, 575, 750, 144, 804 348, 616, 375, 1505, 790, 1233, 388, 333, 332, 160, 567	58	0.5	4
Fat mass related outcomes	14	28	322, 372, 499, 41, 2108, 1064, 33, 849, 111 1035, 580, 575, 750, 804, 355, 1013 583, 1505, 233, 784, 388, 567, 420, 1092 3267, 1180, 954 1004	58	0.482759	5
Biomarkers related outcomes	70	26	322, 177, 343, 499, 41, 2108, 849 1035, 1095, 720, 355, 794, 580, 918, 575, 750, 1013, 804 616, 375, 1505, 790, 307, 160 425 1004	58	0.448276	6
Physical status related outcomes	16	20	2108, 329, 849, 841, 351 1095, 355, 575, 750, 144 348, 583, 616, 375, 784, 333 3267, 954, 425 815	58	0.344828	7
Other outcomes	26	18	343, 2108, 1064, 1797, 608 1035, 1095, 355, 794, 575 348, 616, 1505, 790, 784, 333,420 1180	58	0.310345	8
Quality of life related outcomes	3	13	329, 636 1095, 355, 575, 144, 804, 355 616, 784, 3602, 333, 332 425	58	0.224138	9
Activities of daily living related outcomes	3	10	636, 608, 605 1095, 355 616, 1505, 790, 784, 420	58	0.172414	10
Bone mass related outcomes	3	6	499 720 1092, 583 1180 1004	58	0.103448	11
Psychological status related outcomes	3	5	177, 355, 144 3602, 333	58	0.0862069	12
Cognitive function related outcomes	1	4	636, 1064 616, 333	58	0.0689655	13
Effectiveness outcomes	214
Safety outcomes	39
	253

## Sheet: Outcomes+primary
Item	Number of papers	Total number of articles	Frequency of occurrence in articles (general outcomes)	Frequency of occurrence in articles (primary outcome)
Muscle mass	50	58	0.862069	0.397	Exercises Nutrition Combined: exercises+nutrition Drugs Other
Muscle strength	50	58	0.862069	0.276
Physical performance	46	58	0.793103	0.224
Nutritional	29	58	0.5	0.017
Fat mass	28	58	0.482759	0.034
Biomarkers	26	58	0.448276	0.069
Physical status	20	58	0.344828	0.086
Other outcomes	18	58	0.310345	0.069
Quality of life	13	58	0.224138	0.017
Activities of daily living	10	58	0.172414	0.052
Bone mass	6	58	0.103448	0.017
Psychological status	5	58	0.0862069	0.034
Cognitive function	4	58	0.0689655	0
Effectiveness outcomes
Safety outcomes

## Sheet: Exercises outcomes
Item	Number of names for this item	Number of papers	Articles	Total number of articles	Frequency of occurrence in articles	Rank
Muscle strength related outcomes	13	19	322, 1012, 372, 456, 343, 499, 636, 41, 2108, 329, 1064, 608, 33, 849, 841, 351, 111, 605, 456	20	0.95	1	Exercises Nutrition Combined: exercises+nutrition Pharmaceutical treatments Other interventions
Physical performance related outcomes	19	17	322, 1012, 173, 372, 456, 343, 499, 636, 41, 329, 1064, 1797, 608, 841, 351, 111, 605	20	0.85	2
Muscle mass related outcomes	33	15	322, 1012, 372, 343, 499, 636, 41, 2108, 329, 1064, 33, 849, 841, 351, 111	20	0.75	3
Nutritional related outcomes	10	9	322, 1012, 173, 499, 41, 2108, 1064, 849, 111	20	0.45	4
Fat mass related outcomes	14	9	322, 372, 499, 41, 2108, 1064, 33, 849, 111	20	0.45	4
Biomarkers related outcomes	70	7	322, 177, 343, 499, 41, 2108, 849	20	0.35	6
Physical status related outcomes	16	5	2108, 329, 849, 841, 351	20	0.25	7
Other outcomes	26	5	343, 2108, 1064, 1797, 608	20	0.25	7
Activities of daily living related outcomes	3	3	636, 608, 605	20	0.15	9
Quality of life relatd outcomes	3	2	329, 636	20	0.1	10
Cognitive function related outcomes	1	2	636, 1064	20	0.1	10
Bone mass related outcomes	3	1	499	20	0.05	12
Psychological status related outcomes	3	1	177	20	0.05	12
Effectiveness outcomes	214
Safety outcomes	39
	253

## Sheet: Nutritrion outcomes
Item	Number of names for this item	Number of papers	Articles	Total number of articles	Frequency of occurrence in articles	Rank
Muscle mass related outcomes	33	11	1035, 1095, 355, 794, 580, 918, 575, 750, 1013, 144, 804	14	0.785714	1	Exercises Nutrition Combined: exercises+nutrition Pharmaceutical treatments Other interventions
Biomarkers related outcomes	70	11	1035, 1095, 720, 355, 794, 580, 918, 575, 750, 1013, 804	14	0.785714	1
Muscle strength related outcomes	13	10	1035, 1095, 355, 794, 580, 918, 575, 750, 144, 804	14	0.714286	3
Physical performance related outcomes	19	9	1035, 1095, 355, 580, 918, 575, 750, 144, 804	14	0.642857	4
Nutritional related outcomes	10	9	1035, 1095, 355, 794, 580, 575, 750, 144, 804	14	0.642857	4
Fat mass related outcomes	14	7	1035, 580, 575, 750, 804, 355, 1013	14	0.5	6
Quality of life relatd outcomes	3	6	1095, 355, 575, 144, 804, 355	14	0.428571	7
Physical status related outcomes	16	5	1095, 355, 575, 750, 144	14	0.357143	8
Other outcomes	26	5	1035, 1095, 355, 794, 575	14	0.357143	8
Activities of daily living related outcomes	3	2	1095, 355	14	0.142857	10
Psychological status related outcomes	3	2	355, 144	14	0.142857	10
Bone mass related outcomes	3	1	720	14	0.0714286	12
Cognitive function related outcomes	1	0		14	0	13
Effectiveness outcomes	214
Safety outcomes	39
	253

## Sheet: Combined outcomes
Item	Number of names for this item	Number of papers	Articles	Total number of articles	Frequency of occurrence in articles	Rank
Muscle mass related outcomes	33	17	348, 1092, 583, 616, 375, 1505, 790, 233, 784, 1233, 307, 388, 333, 332, 160, 567, 420	17	1	1	Exercises Nutrition Combined: exercises+nutrition Pharmaceutical treatments Other interventions
Muscle strength related outcomes	13	17	348, 1092, 583, 616, 375, 1505, 790, 233, 784, 1233, 307, 388, 333, 332, 160, 567, 420	17	1	1
Physical performance related outcomes	19	14	348, 583, 616, 375, 1505, 233, 784, 1233, 307, 388, 333, 332, 160, 1092	17	0.823529	3
Nutritional related outcomes	10	11	348, 616, 375, 1505, 790, 1233, 388, 333, 332, 160, 567	17	0.647059	4
Fat mass related outcomes	14	8	583, 1505, 233, 784, 388, 567, 420, 1092	17	0.470588	5
Other outcomes	26	7	348, 616, 1505, 790, 784, 333,420	17	0.411765	6
Biomarkers related outcomes	70	6	616, 375, 1505, 790, 307, 160	17	0.352941	7
Physical status related outcomes	16	6	348, 583, 616, 375, 784, 333	17	0.352941	7
Quality of life relatd outcomes	3	5	616, 784, 3602, 333, 332	17	0.294118	9
Activities of daily living related outcomes	3	5	616, 1505, 790, 784, 420	17	0.294118	9
Bone mass related outcomes	3	2	1092, 583	17	0.117647	11
Psychological status related outcomes	3	2	3602, 333	17	0.117647	11
Cognitive function related outcomes	1	2	616, 333	17	0.117647	11
Effectiveness outcomes	214
Safety outcomes	39
	253

## Sheet: Pharmacological outcomes
Item	Number of names for this item	Number of papers	Articles	Total number of articles	Frequency of occurrence in articles	Rank
Muscle mass related outcomes	33	4	3267, 1180, 954, 425	4	1	1	Exercises Nutrition Combined: exercises+nutrition Pharmaceutical treatments Other interventions
Physical performance related outcomes	19	4	3267, 1180, 954, 425	4	1	1
Muscle strength related outcomes	13	3	1180, 954, 425	4	0.75	3
Fat mass related outcomes	14	3	3267, 1180, 954	4	0.75	3
Physical status related outcomes	16	3	3267, 954, 425	4	0.75	3
Biomarkers related outcomes	70	1	425	4	0.25	6
Other outcomes	26	1	1180	4	0.25	6
Quality of life relatd outcomes	3	1	425	4	0.25	6
Bone mass related outcomes	3	1	1180	4	0.25	6
Nutritional related outcomes	10	0		4	0	10
Activities of daily living related outcomes	3	0		4	0	10
Psychological status related outcomes	3	0		4	0	10
Cognitive function related outcomes	1	0		4	0	10
Effectiveness outcomes	214
Safety outcomes	39
	253

## Sheet: Other intervention
Item	Number of names for this item	Number of papers	Articles	Total number of articles	Frequency of occurrence in articles	Rank
Muscle mass related outcomes	33	2	815, 1004	3	0.666667	1	Exercises Nutrition Combined: exercises+nutrition Pharmaceutical treatments Other interventions
Muscle strength related outcomes	13	2	1004, 815	3	0.666667	1
Physical performance related outcomes	19	2	1004, 815	3	0.666667	1
Fat mass related outcomes	14	1	1004	3	0.333333	4
Biomarkers related outcomes	70	1	1004	3	0.333333	4
Physical status related outcomes	16	1	815	3	0.333333	4
Bone mass related outcomes	3	1	1004	3	0.333333	4
Nutritional related outcomes	10	0		3	0	8
Other outcomes	26	0		3	0	8
Quality of life relatd outcomes	3	0		3	0	8
Activities of daily living related outcomes	3	0		3	0	8
Psychological status related outcomes	3	0		3	0	8
Cognitive function related outcomes	1	0		3	0	8
Effectiveness outcomes	214
Safety outcomes	39
	253

## Sheet: Individual outcomes
Item	Number of papers	Articles	Total number of articles	Frequency of occurrence in articles	Rank
Handgrip strength	45	322,1035,1012,1095,348,372,456,343,355,1004,583,794,499,580,616,918,375,1505,636,575,750,790,233,41,784,2108,954,329,1064,608,33,307,144,388,841,351,804,333,425,111,332,160,605,567,420	58	0.775862	1
Gait speed	34	322,1035,1012,1095,348,3267,372,456,1180,583,815,499,580,616,918,375,1505,575,233,41,784,954,329,1064,1233,608,388,351,804, 425,111,332,160,605	58	0.586207	2
Fat mass	25	322,1035,3267,1092,1180,355,1004,583,499,580,1505,575,750,1013,233,41,2108,954,1064,388,849,804,111,567,420	58	0.431034	3
Lower extremity physical function	19	322,1095,3267,456,1180,343,355,616,918,1505,750,329,1064,608,307,144,333,425,605	58	0.327586	4
Weight	18	322,1035,1012, 355, 499, 580,616,375,1505,41,2108,1064,144,849, 804,111,160,567	58	0.310345	5
Body mass index	18	322,1035,173,355,499,580,375,575,790,41,2108,1064,1233,144,344,804,333, 567	58	0.310345	5
Skeletal muscle index	12	322,794,616,375,575,329,1064,144,841,351,160,420	58	0.206897	7
Health-related quality of life	12	1095,355,616, 636, 575,3602,329,144,804,333,425,332	58	0.206897	7
Functional mobility and dynamic balance	11	1012,456,1004,616,233,41,1797,608,804,111,605	58	0.189655	9
Daily protein intake	10	1035,1095, 348,794, 580,616,750,388,804,332	58	0.172414	10
Effectiveness outcomes
Safety outcomes

## Sheet: Primary outcome group
Item	Number of names for this item	Number of papers	Articles	Total number of articles	Frequency of occurrence in articles	Rank
Muscle mass related outcomes	19	23	372, 111, 849, 499 918, 580, 804, 1013, 355, 575 1233, 348, 233, 583, 567, 1092, 420, 307, 388, 332, 375 954 815	58	0.396552	1	Exercises Nutrition Combined: exercises+nutrition Pharmaceutical treatments Other interventions
Muscle strength related outcomes	5	16	322, 1012, 33, 841, 111 1095, 580, 1035 583, 1505, 160, 420, 375 1180 1004, 815	58	0.275862	2
Physical performance related outcomes	6	13	111, 456, 173, 636 580, 918 583, 616, 1505, 784 3267, 425 815	58	0.224138	3
Physical status related outcomes	5	5	329, 351 575 348, 333	58	0.0862069	4
Biomarkers related outcomes	13	4	41, 499, 2108 720	58	0.0689655	5
Other outcomes	9	4	343, 608, 1064, 1797	58	0.0689655	5
Activities of daily living related outcomes	2	3	605, 608 790	58	0.0517241	7
Fat mass related outcomes	1	2	111 420	58	0.0344828	8
Psychological status related outcomes	2	2	177 3602	58	0.0344828	8
Nutritional related outcomes	1	1	575	58	0.0172414	10
Quality of life related outcomes	1	1	804	58	0.0172414	10
Bone mass related outcomes	1	1	720	58	0.0172414	10
Cognitive function related outcomes	0	0		58	0	13
Effectiveness outcomes
Safety outcomes

[truncated: 1 more sheets: Primary outcome]
