# Supplementary material for: Towards a core outcome set for sarcopenia intervention studies: a scoping review identifying the most frequently reported outcomes across randomized controlled trials in sarcopenia
Source: Eur Geriatr Med. 2025 Aug 12;16(6):2033–45. doi: 10.1007/s41999-025-01285-x (PMC12743691; doi:10.1007/s41999-025-01285-x)
Supplement: Supplementary file 9 — Supplementary file9 (XLSX 420 KB) [file 41999_2025_1285_MOESM9_ESM.xlsx]

## Sheet: Data extraction sheet
Table S9. Database.
Manuscript/Intervention characteristics																			OUTCOMES		Sarcopenia component-related outcomes (muscle mass or muscle strenghth or physical performance outcome)
Data extraction items			First author, year of publication, journal		Sarcopenia assessment							RCT/Intervention							Primary endpoint (description in few words) (in bold: safety-related outcomes)	List of secondary endpoints (in bold: safety-related outcomes)	Muscle mass related outcome					Muscle mass related outcome					Muscle mass related outcome					Muscle mass related outcome					Muscle mass related outcome					Muscle mass related outcome
Data reviewer	ID in Coevidence	Link to the full-text article		Country	Sarcopenia definition	Strength assessment YES=1; NO=0	Tool used for strength assessment	Muscle mass assessment YES=1; NO=0	Tool used for muscle mass assessment	Physical performance assessment YES=1; NO=0	Tool used for physical performance assessment	Study design (RCT design, number of groups)	Sample characteristics (n in each group, mean age, sex ratio)	Duration of the intervention (in weeks)	Type of study: Effectiveness (1), safety (2), or both (3)	Type of intervention (Exercise based=1; nutrition-based=2; both=3; drug=4; other=5)	Description of the intervention	Comparator			Primary (1) OR secondary outcome (2)	Outcome "in clean"	Copy-paste of the outcome as described in the text	Outcome classified according to the number in the 38-outcome list from Dodd et al., 2018 (see the table 1 in the next page of the Excel)	Tool used for the this outcome	Primary (1) OR secondary outcome (2)	Outcome "in clean"	Copy-paste of the outcome as described in the text	Outcome classified according to the number in the 38-outcome list from Dodd et al., 2018 (see the table 1 in the next page of the Excel)	Tool used for the this outcome	Primary (1) OR secondary outcome (2)	Outcome "in clean"	Copy-paste of the outcome as described in the text	Outcome classified according to the number in the 38-outcome list from Dodd et al., 2018 (see the table 1 in the next page of the Excel)	Tool used for the this outcome	Primary (1) OR secondary outcome (2)	Outcome "in clean"	Copy-paste of the outcome as described in the text	Outcome classified according to the number in the 38-outcome list from Dodd et al., 2018 (see the table 1 in the next page of the Excel)	Tool used for the this outcome	Primary (1) OR secondary outcome (2)	Outcome "in clean"	Copy-paste of the outcome as described in the text	Outcome classified according to the number in the 38-outcome list from Dodd et al., 2018 (see the table 1 in the next page of the Excel)	Tool used for the this outcome	Primary (1) OR secondary outcome (2)	Outcome "in clean"	Copy-paste of the outcome as described in the text	Outcome classified according to the number in the 38-outcome list from Dodd et al., 2018 (see the table 1 in the next page of the Excel)
DSR-ZB	#322	https://regroup-production.s3.amazonaws.com/documents/ReviewReference/933264512/1-s2.0-S0378512222001967-main.pdf?response-content-type=application%2Fpdf&X-Amz-Algorithm=AWS4-HMAC-SHA256&X-Amz-Credential=AKIAYSFKCAWYQ4D5IUHG%2F20240607%2Fus-east-1%2Fs3%2Faws4_request&X-Amz-Date=20240607T094059Z&X-Amz-Expires=604800&X-Amz-SignedHeaders=host&X-Amz-Signature=f187c3381e4f339909a06c649be77d97f5a75f83a…	Flor-Rufino et al. Maturitas 2023.	Spain	EWGSOP 2010 by Cruz-Jentoft et al.	1	Jamar Hydraulic Hand Dynamometer 5030J1 (Loughborough, UK)	1	Bioelectrical impedence analyses BIA device (Tanita 2016, America)	1	Gait speed test AND SPPB (no data about the type of the gait speed test)	Single (researcher)-blinded RCT based on a six-month HIRT intervention in community-dwelling older women with sarcopenia/2 groups: control and intervention group	Intervention group n= 24; Control group n=27/ M(age): 79.8 (7.4)/Sex ratio: only women were recruited	26 weeks	1	1	HIRT= two weekly 65 min sessions for 6 months, with a minimum recovery time of 72h. Each session consisted of 3 parts: a 10 min warm-up (including joint mobility and postural control exercises), then a 45 min HIRT circuit with 6 exercises to strengthen different muscle groups (in this study the focus was on lower extermity exercises: leg press and knee extension), then a 10 min cool down phase wh…	No specific intervention for sarcopenia, only telephone follow-ups on CG	Handgrip strength	Skeletal muscle index, Gait speed, Body weight, Muscle mass, Fat mass, Body mass index, Maximum isometric contractions, Maximum dynamic muscle strength on the knee, Functional performance (SPPB), Imaging biomarkers (water apparent diffusion coefficient (ADC), water interstitial diffusion coefficient (D), tissue hydration as transversal relaxation time (T2), proton density fat fraction (PDFF), fat…	2	Skeletal muscle index SMI (kg/cm²)	SMI was calculated as muscle mass/height (kg/m2). Bioelectrical impedance analyses (BIA) were carried out to measure muscle mass, height was measured with a stadiometer	15: Musculoskeletal and connective tissue outcomes	Bioelectrical impedence analyses BIA device (Tanita 2016, America)	2	Muscle mass (kg)	Bioelectrical impedance analyses (BIA) were carried out with a BC418 MA BIA device (Tanita 2016, America) to measure body weight, muscle mass and fat mass	15: Musculoskeletal and connective tissue outcomes	Bioelectrical impedence analyses BIA device (Tanita 2016, America)	2	Calf circumference (cm)	Calf perimeter	15: Musculoskeletal and connective tissue outcomes	Metric tape	2	Thigh circumference (cm)	Thigh perimeter	15: Musculoskeletal and connective tissue outcomes	Metric tape	NA	NA	NA	NA	NA	NA	NA	NA	NA
CYM-ZB	#1035	https://www.sciencedirect.com/science/article/pii/S1525861016303619?via%3Dihub	Cramer et al. J Am Med Dir Assoc 2016.	8 countries across Europe and North America (the full list of the countries was not mentioned)	EWGSOP 2010 by Cruz-Jentoft et al.	1	Calibrated isokinetic dynamometers/ Calibrated dynamometer (Jamar Hydraulic hand dynamometer)	1	Dual-energy x-ray absorptiometry (DXA)	1	4-m walking test	Prospective, randomized, double-blinded, controlled, 2-treatment parallel study design/2 groups: control and intervention group	Intervention group n= 165; Control group n= 165/M(age)= 77 (7.81)/Sex ratio = 38%M;62%F	24 weeks	1	2	Participants were instructed to drink 2 servings of an oral nutritional supplement (a ready-to-drink 220 ml ONS that was isocaloric providing 330 Kcal per serving) daily between regular meals throughout the duration of the study while maintaining their usual diet, physical activity, and lifestyle habit with a recommended ad libitum diet contained a minimum of 0.8g protein per kg body weight. Each…	Control group was prescribed with lower amount of protein (28 versus 40 gram /day) and lower vitamin D3 (294 IU versus 998 IU /day); absence of CaHMB in the formulation	Peak torque (PT) for the LEG extension; maximal voluntary isokinetic	Grip strength, Gait speed, Fat mass, Leg muscle mass (LMM), Tested leg muscle mass (TLMM), Muscle quality, Daily energy intake, Daily protein intake, Body mass index, Body weight, Compliance, Serum 25-OH vitamin D	2	Leg Muscle Mass (LMM)	Leg muscle mass as the sum of both the left and right leg muscle mass values	15: Musculoskeletal and connective tissue outcomes	Dual-energy x-ray absorptiometry (DXA)	2	Tested Leg muscle mass (TLMM)	Tested leg muscle mass representing the leg used for the strength testing.	15: Musculoskeletal and connective tissue outcomes	Dual-energy x-ray absorptiometry (DXA)	2	Muscle quality MQ	MQ (Nm.kg-1) was calculated as PT relative to the TLMM / muscle quality (MQ° was leg strength expressed relative to the tested LMM (Nm.kg-1)	15: Musculoskeletal and connective tissue outcomes	Calculating the equation PT (Nm)/TLMM (kg).	NA	NA	NA	NA	NA	NA	NA	NA	NA	NA	NA	NA	NA	NA
CYM-ZB	#1012	https://link.springer.com/article/10.1007/s10433-019-00498-x	Zhu et al. Eur J Ageing 2019.	China	AWGS 2014 by Chen et al	1	Handheld JAMAR dynamometer	1	Dual-energy x-ray absorptiometry (DXA)	1	Balance test, 6-m walking test, timed-up-and-go test, and five-times-sit-to-stand test	Prospective randomized controlled trial for elderly sarcopenic men/ 3 groups: 1 control and 2 intervention groups (Tai chi and whole body vibration)	Tai Chi group (n= 30); whole body vibration group (n= 30): control group (n=30)/M(age)= 88.6 years/Sex ratio= all the recruited patients were sarcopenic men	8 weeks	1	1	Tai chi intervention= 5 days per week at 40 minutes for 8 weeks. Each session consisted of 3 parts: a 10-min warmup, 20-min practice, and 10-min relaxation. The training load was progressively increased over the 8-week period. WBV intervention= 5 days per week at 40 minutes for 8 weeks. Each session consisted of 3 parts: a 10-min warmup, 20-min vibration exercise (5 groups/time, and 3 min/ group,…	Control group= subjects were continually reminded not to change their level of physical exercise or lifestyle.	Handgrip strength	Physical performance [balance, gait speed, timed-up-and-go test (TUG), and fve-times-sit-to-stand test (FTSS)], Muscle mass, Handgrip strength, Lower-limb muscle strength, Gait speed, Physical performance (TUGT), Physical performance (FTSST), Physical performance (balance test), Weight	2	Muscle mass	All subjects were tested prior to all the experiments. The test equipments were as follows: (1) Dual-energy X-ray absorptiometry (DXA), measuring the muscle mass;	15: Musculoskeletal and connective tissue outcomes	Dual-energy x-ray absorptiometry (DXA)	NA	NA	NA	NA	NA	NA	NA	NA	NA	NA	NA	NA	NA	NA	NA	NA	NA	NA	NA	NA	NA	NA	NA	NA
CYM-ZB	#1095	https://www.jamda.com/article/S1525-8610(15)00388-6/fulltext	Bauer et al. J Am Med Dir Assoc 2015.	Germany	NA	1	Jamar Hydraulic Hand Dynamometer	1	Dual-energy x-ray absorptiometry (DXA)	1	SPPB (4-m walking test, 5 times chair stand test and 3 different standing balance tests)	A multicenter, randomized, controlled, doubleblind,2 parallel-group study/2 groups: control and intervention group	Intervention group n= 184; Control group n= 195/M(age)= 77.7 years/Sex ratio: 35%M;65%F	13 weeks	3	2	Received oral nutrition support (ONS) comprises of 20 g whey protein; 3 g total leucine; 9 g carbohydrates; 3 g fat; 800 IU vitamin D; and a mixture of vitamins; minerals; fibers twice daily	Control group received iso-caloric control product that without any protein or micronutrients, and only carbohydrates, fat, and some trace elements in the formulation twice daily	Handgrip strength	Physical function (chair rise test, gait speed, and balance score), Chair rise test, Gait speed, Balance score, Appendicular muscle mass, Self-reported physical activity, Activities of daily living, Health-related quality of life, Product compliance, Dietery assessment, Serum 25-OH hydroxy-vitamin D, Insulinlike growth factor 1, Body mass index, Safety assessment	2	Appendicular muscle mass	Appendicular muscle mass (by DXA)	15: Musculoskeletal and connective tissue outcomes	Dual-energy x-ray absorptiometry (DXA)	NA	NA	NA	NA	NA	NA	NA	NA	NA	NA	NA	NA	NA	NA	NA	NA	NA	NA	NA	NA	NA	NA	NA	NA
CYM-ZB	#173	https://www.frontiersin.org/journals/neurology/articles/10.3389/fneur.2023.1167957/full	Huang et al. Front. Neurol 2023.	China	AWGS 2014 by Chen et al	0	NA	0	NA	1	Neuromuscular responses (EMG signals)	A parallel randomized controlled trial/ 2 groups: control and intervention group	TC group n= 30; Control group n= 30/M(age) of TC group: 69.70 ± 5.05 years /M(age) of control group: 72.14 ± 4.79 years/Sex ratio: 55%M 45%F	12 weeks	1	1	Tai chi intervention: received 45-min health education sessions once every 2 weeks, and engaged in 40-min simplified eight-style Tai Chi exercise sessions 3 times per week for 12 weeks.	Control group: received 45-min health education sessions once every 2 weeks for 12 weeks.	Neuromuscular responses	Postural control (dynamic stability test by ProKin 254)	NA	NA	NA	NA	NA	NA	NA	NA	NA	NA	NA	NA	NA	NA	NA	NA	NA	NA	NA	NA	NA	NA	NA	NA	NA	NA	NA	NA	NA
CYM-ZB	#348	https://www.sciencedirect.com/science/article/pii/S1279770723003469?via%3Dihub	Mori et al. J Nutr Health Aging 2022.	Japan	AWGS 2014 by Chen et al	1	Digital grip strength dynamometer, Japan	1	Direct segmental multi-frequency bioelectrical impedance machine (In Body Japan, Japan) and analysis (BIA)	1	4-m walking test	Randomized controlled trial/3 intervention groups: whey protein supplementation after resistance training (RT + PRO), resistance training only (RT), and whey protein supplementation only (PRO) by sex.	RT group n= 27 participants; PRO group n= 27 participants; RT+PRO group n= 27 participants/M(age): 77.7/ Sex ratio: 15.7%M: 84.3%F	24 weeks (+24 weeks of de-training)	1	3	RT + PRO intervention: RT program included exercises using a resistance elastic band and bodyweight resistance exercises / PRO supplementation included 11.0 g of protein and 2,300 mg of leucine (HINEX RIHA DAYS, Otsuka Co., Inc., Japan), twice a week	Compare with 1) resistance training only and 2) whey protein supplementation only	Appendicular skeletal muscle mass index (ASMI)	Handgrip strengh, Usual walking speed, Knee extension strength, Remission rate of sarcopenia, Dietary intakes, Step number	1	Appendicular skeletal muscle mass index (ASMI)	ASMI and body mass index (BMI) were measured using a direct segmental multi-frequency bioelectrical impedance machine (In Body Japan, Japan) and analysis (BIA).	15: Musculoskeletal and connective tissue outcomes	Direct segmental multi-frequency bioelectrical impedance machine (In Body Japan, Japan) and analysis (BIA)	NA	NA	NA	NA	NA	NA	NA	NA	NA	NA	NA	NA	NA	NA	NA	NA	NA	NA	NA	NA	NA	NA	NA	NA
CYM-ZB	#3267	https://www.ncbi.nlm.nih.gov/pmc/articles/PMC7573681/	Rooks et al. JAMA Netw Open 2019.	United States	EWGSOP 2010 by Cruz-Jentoft et al for non-Asian and AWGS 2014 by Chen et al for Asian	1	Jamar Hydraulic Hand Dynamometer	1	Dual-energy x-ray absorptiometry (DXA)	1	SPPB score/4-m walking test	Double-blind, placebo-controlled, parallel-arm, multicenter, phase II randomized clinical trial/2 groups: placebo and intervention group	Bimagrumab group n= 115; Placebo group n= 68/ M(age)= 79.1 (5.3) years/Sex ratio: 39.4%M 60.6%F	28 weeks	3	4	Bimagrumab 700 mg every 4 weeks	Placebo	Lower extremity physical function (SPPB)	Lean body mass, Appendicular skeletal mass index, Handgrip strength, Gait speed, Fat body mass, Cardiorespiratory function, and Standard laboratory tests, Vital signs, Electrocardiogram, Echocardiography, Reports of adverse events (AEs) and serious AEs.	2	Lean body mass (LBM)	We quantified LBM and fat body mass (FBM) using standard methods of data acquisition with dual-energy x-ray absorptiometry (DXA)	15: Musculoskeletal and connective tissue outcomes	Dual-energy x-ray absorptiometry (DXA)	2	Appendicular skeletal muscle index	ASMI was calculated from DXA data	15: Musculoskeletal and connective tissue outcomes	Dual-energy x-ray absorptiometry (DXA)	NA	NA	NA	NA	NA	NA	NA	NA	NA	NA	NA	NA	NA	NA	NA	NA	NA	NA	NA
CYM-ZB	#372	https://www.ncbi.nlm.nih.gov/pmc/articles/PMC9407935/	Wei et al. Int J Environ Res Public Health 2022.	China	AWGS 2014 by Chen et al	1	Jamar Hydraulic Hand Dynamometer (model SH5001, Saehan Corp, Masan, Korea, 2017)	1	Multifrequency bioelectrical impedance analysis with eight tactile electrodes (Inbody S10 Biospace, Biospace Co., Ltd., Seoul, Korea)	1	6-m walking test	Double-blind, randomized controlled trial/3 groups: control and 2 intervention groups	YR group n= 33; RT group n=33; CG group n=32/ M(age for YR)= 66.70 ± 4.10 years, M(age for RT)= 66.87 ± 3.84 years, M(age for CG)= 65.42 ± 3.97 years/Sex ratio: 49.04%M 50.96%F	24 weeks	1	1	1.Yi Jin Jing is a multi-component traditional Chinese mind-body therapy that combines meditation with slow, gentle, stretching muscle movements including deep diaphragmatic breathing and relaxation and has twelve movements.The training schedule of Yi Jin Jing consisted of two phases of 8 and 16 weeks, respectively. The first phase involved learning the movements: two Yi Jin Jing exercises were p…	Patients were educated on sarcopenia and prevention methods, such as paying attention to increasing dietary protein intake and participating in more physical activities. At the end of each session, a ten-minute relaxation activity was arranged for the patients.	Skeletal muscle mass at the 3rd lumbar vertebra (L3 SMA), skeletal muscle interstitial fat area at the 3rd lumbar vertebra (L3 SMFA), and relative skeletal muscle mass index (RSMI)	Handgrip strength, Gait speed, Skeletal muscle cross-selectional area, Skeletal muscle density, Skeletal muscle interstitial fat area, Skeletal muscle interstitial fat density, Relative muscle mass index, Muscle fat infiltration, Daily records, Blood samples (ESR, haemogram, creatinine, creatine kinase, urea, ALT, AST)	1	Relative skeletal muscle mass index (RSMI)	Skeletal muscle was measured on abdominal CT, the skeletal muscle cross-sectional area at the third lumbar vertebra (L3 SMA, cm2) and skeletal muscle density at the third lumbar vertebra (L3 SMD, HU) were measured using a Hounsfield unit range of 􀀀30 to 150 due to its accuracy in reflecting the actual muscle mass and fat volume	15: Musculoskeletal and connective tissue outcomes	Multifrequency bioelectrical impedance analysis with eight tactile electrodes (Inbody S10 Biospace, Biospace Co., Ltd., Seoul, Korea)	2	Skeletal muscle cross-selectional area (SMA)	Skeletal muscle was measured on abdominal CT, the skeletal muscle cross-sectional area at the third lumbar vertebra (L3 SMA, cm2 ) and skeletal muscle density at the third lumbar vertebra (L3 SMD, HU) were measured using a Hounsfield unit range of −30 to 150 due to its accuracy in reflecting the actual muscle mass and fat volume	15: Musculoskeletal and connective tissue outcomes	CT scan: GE Revolution 256-row CT (General Electric Company, Boston, MA, USA, 2015)	2	Skeletal muscle density (SMD)	Skeletal muscle was measured on abdominal CT, the skeletal muscle cross-sectional area at the third lumbar vertebra (L3 SMA, cm2 ) and skeletal muscle density at the third lumbar vertebra (L3 SMD, HU) were measured using a Hounsfield unit range of −30 to 150 due to its accuracy in reflecting the actual muscle mass and fat volume	15: Musculoskeletal and connective tissue outcomes	CT scan: GE Revolution 256-row CT (General Electric Company, Boston, MA, USA, 2015)	NA	NA	NA	NA	NA	NA	NA	NA	NA	NA	NA	NA	NA	NA
CYM-ZB	#1092	https://www.cambridge.org/core/journals/british-journal-of-nutrition/article/collagen-peptide-supplementation-in-combination-with-resistance-training-improves-body-composition-and-increases-muscle-strength-in-elderly-sarcopenic-men-a-randomised-controlled-trial/9426E375742D094F91029FD0364815C4	Zdzieblik et al. Br J Nutr 2015.	Germany	EWGSOP 2010 by Cruz-Jentoft et al	1	Handheld dynamometer (Trailite; LiteExpress GmbH)	1	Dual-energy X-ray absorptiometry (DXA)	0	NA	Randomised double-blind placebo-controlled study/2 groups: control and intervention group	Treatment group TG n= 30; Placebo group PG n= 30/M(age)= 72.2 (SD 4.68) years/Sex ratio: 100% male	12 weeks	3	3	Resistance training + 15 g of collagen peptides/d	resistance training + Silicon dioxide (placebo = a safe food additive and is absorbed in negligible amounts by the intestine).	Fat free mass	Weight, Fat mass, Bone mass, Power (knee extension), Isokinetic quadriceps strength	1	Fat free mass	The primary outcome measure was the change in FFM before and after the intervention	15: Musculoskeletal and connective tissue outcomes	Dual-energy X-ray absorptiometry (DXA)	NA	NA	NA	NA	NA	NA	NA	NA	NA	NA	NA	NA	NA	NA	NA	NA	NA	NA	NA	NA	NA	NA	NA	NA
CYM-ZB	#456	https://www.jamda.com/article/S1525-8610(21)00521-1/fulltext	Courel-Ibáñez et al. J Am Med Dir Assoc 2022.	Spain	Foundation for the National Institutes of Health diagnosis algorithm by Studenski et al. (2019)	1	Digital dynamometer (TKK 5101, GripD; Takey, Tokyo, Japan)	1	Dual-energy X-ray absorptiometry DXA	1	Gait speed (no data about the type of the gait speed test)	Multicenter randomized trial/2 groups: Long Training-Short Detraining (LT-SD) group and Short Training-Long Detraining (ST-LD) group	Long Training-Short Detraining (LT-SD) group n= 11; Short Training-Long Detraining (ST-LD) group n=11/M(age)= 87.1 ± 7.1 years/Sex ratio: 41.7%M 58.3%F	24 weeks (long training period) and 4 weeks (short training period with 2 weeks of break)	1	1	Long Training-Short Detraining (LT-SD) group completed 24 weeks of supervised Vivifrail training followed by 6 weeks of detraining	Short Training-Long Detraining (ST-LD) group completed 4 weeks of training and 14 weeks of detraining.	Lower extremity physical function (SPPB): (1) gait speed over 6 m, (2) 5-sit-to-stand test, (3) balance test, and (4) timed up-and-go test]	Handgrip strength, Gait speed, Lower limb strenght, Mobility, balance and locomotor performance	NA	NA	NA	NA	NA	NA	NA	NA	NA	NA	NA	NA	NA	NA	NA	NA	NA	NA	NA	NA	NA	NA	NA	NA	NA	NA	NA	NA	NA
CYM-ZB	#1180	https://www.sciencedirect.com/science/article/pii/S1279770723017736?via%3Dihub	A. Papanicolaou et al. J Nutr Health Aging 2013.	Colombia, Peru, South Africa, Brazil, Sweden, Finland, Denmark, France, Spain, Mexico, Israel, Chile, New Zealand, UK, Hong Kong	Baumgartner et al. (1998)	0	NA	1	Dual-emission X-ray absorptiometry (DXA)	1	SPPB+AMPAc (Activity Measure for Post Acute care)	Multicenter, double-blind, parallel-arm, placebo-controlled, RCT/2 groups: control and intervention group	Mk-0773 group n= 81, Placebo group n= 89/M(age): 75.9 (6.9)/Sex ratio: 100% female	6 months	3	4	The dose for MK-0773 for this study was 50mg orally b.i.d	Placebo matching the intervention drug	Muscle strength (1-repetition maximum by bilateral leg press)	Lower extremity physical function (SPPB), Lean body mass, Appendicular lean body mass, Total fat mass, Bone mineral content, Lower extremity powwer, Gait speed, AM-Pac, Clinical evaluation, Vital signs, Physical examinations, Laboratory safety assessments, ECGs and Liver function test	2	Lean body mass (LBM)	DXA scans to measure lBM, alBM, total fat mass, and bone mineral content (BMc) were performed at screening (day-14), randomization (day 1), and at months 3 and 6 or early discontinuation and sent to a central reader for quantitative analyses.	15: Musculoskeletal and connective tissue outcomes	Dual-emission X-ray absorptiometry (DXA)	2	Appendicular lean body mass	DXA scans to measure lBM, alBM, total fat mass, and bone mineral content (BMc) were performed at screening (day -14), randomization (day 1), and at months 3 and 6 or early discontinuation and sent to a central reader for quantitative analyses.	15: Musculoskeletal and connective tissue outcomes	Dual-emission X-ray absorptiometry (DXA)	NA	NA	NA	NA	NA	NA	NA	NA	NA	NA	NA	NA	NA	NA	NA	NA	NA	NA	NA
CYM-ZB	#177	https://regroup-production.s3.amazonaws.com/documents/ReviewReference/933263284/Effects%20of%20a%20Pedometer-Based%20Walking%20Home%20Program%20Plus%20Resistance%20Training%20on%20Inflammatory%20Cytokines%20and%20Depression%20in%20Thai%20Older%20People%20with%20Sarcopen.pdf?response-content-type=application%2Fpdf&X-Amz-Algorithm=AWS4-HMAC-SHA256&X-Amz-Credential=AKIAYSFKCAWYQ4D5IUHG%2F20241125%2F…	Yuenyongchaiwat et al. Clin Gerontol 2023.	Thailand	AWGS 2020 by Chen et al	1	Handgrip dynamometer (model TKK, JAPAN)	1	Bioelectrical impedance analysis	1	6-m walking test	Three-Arm single blind Randomized Controlled Trial/3 groups: no sarcopenia, sarcopenia with control group and sarcopenia with intervention program	Sarcopenia with intervention group: n= 30/Sarcopenia with control group: n= 30/No sarcopenia: n=30/M (age): 69.82 [5.8]/Sex ratio: 31.1 M:68.9 F	12 weeks	1	1	Wore the pedometer and were required to increase their physical activity by walking an accumulated 7,500 steps/day 5 days/ week plus resistive exercise with an elastic band twice/week	Perform routine activities in daily life	Depressive symptoms (Thai Geriatric Depression Scale (TGDS) questionnaire)	inflammatory profiles (serum levels of IL-6 and TNF-α)	NA	NA	NA	NA	NA	NA	NA	NA	NA	NA	NA	NA	NA	NA	NA	NA	NA	NA	NA	NA	NA	NA	NA	NA	NA	NA	NA	NA	NA
CYM-ZB	#720	https://regroup-production.s3.amazonaws.com/documents/ReviewReference/933267078/s00223-019-00581-6.pdf?response-content-type=application%2Fpdf&X-Amz-Algorithm=AWS4-HMAC-SHA256&X-Amz-Credential=AKIAYSFKCAWYQ4D5IUHG%2F20240625%2Fus-east-1%2Fs3%2Faws4_request&X-Amz-Date=20240625T101451Z&X-Amz-Expires=604800&X-Amz-SignedHeaders=host&X-Amz-Signature=8cc70cb7dade8bdc6426f5ca27e185171c4c02adc80fafeda5a3…	R.Hill et al. Calcif Tissue Int 2019.	Belgium, Germany, Ireland, Italy, Sweden, and the United Kingdom	EWGSOP 2010 by Cruz-Jentoft et al	0	NA	1	Bioelectric impedance analysis (BIA 101; Akern, Florence, Italy)	1	SPPB	Multicenter, randomized, controlled, doubleblind, two parallel-group study/2 groups: control and intervention group	Intervention group: n= 184/Control group: n=196/ M(age): 77.7 (6.9) / sex ratio: 34.5 M:65.5 F	13 weeks	1	2	The active product contained, per serving, 20 g of whey protein, 3 g of total leucine, 9 g of carbohydrates, 3 g of fat, 800 IU of vitamin D, 500 mg of calcium and a mixture of vitamins, minerals, and fibers	Iso-caloric control product	Biochemical measures and Bone mineral density	Serum 25(OH)D, Parathyroid hormone (PTH), Resorption (carboxy-terminal collagen crosslinks; CTX), and Serum IGF-1.	NA	NA	NA	NA	NA	NA	NA	NA	NA	NA	NA	NA	NA	NA	NA	NA	NA	NA	NA	NA	NA	NA	NA	NA	NA	NA	NA	NA	NA
CYM-ZB	#664	https://regroup-production.s3.amazonaws.com/documents/ReviewReference/933266915/s40520-020-01519-x.pdf?response-content-type=application%2Fpdf&X-Amz-Algorithm=AWS4-HMAC-SHA256&X-Amz-Credential=AKIAYSFKCAWYQ4D5IUHG%2F20240626%2Fus-east-1%2Fs3%2Faws4_request&X-Amz-Date=20240626T080558Z&X-Amz-Expires=604800&X-Amz-SignedHeaders=host&X-Amz-Signature=8892021de2ebb955420721b8ba5c606c91016706d7f7c3e1ccb0…	M. Bauer et al. Aging Clin Exp Res 2020.	Germany	EWGSOP 2010 by Cruz-Jentoft et al	1	Jamar Hydraulic Hand Dynamometer	1	Dual-energy X-ray absorptiometry DXA	1	SPPB (4-m walking test, 5 times chair stand test and 3 different standing balance tests)	Double-blinded, randomized, isocaloric placebo-controlled trial/2 groups: control and intervention group	In the 13 weeks trial= Intervention group: n= 184, Control group: n= 195/In the open label extension= 2 intervention groups: Intervention group 1: n= 60 , Intervention group 2: n=43 & 2 control groups: control group 1: n= 73, control group 2: n=57/M(age): 77.7 (6.9) /Sex ratio: 34.6 M:65.4 F	13 weeks trial + extended voluntary 13 weeks open label extension	2	2	2 servings of a vitamin D, calcium and leucine-enriched, whey protein medical nutrition drink (WP-MND)	2 servings of an iso-caloric drink with only carbohydrates, fat and some trace elements	Kidney function: estimated glomerular filtration rate eGFR	Gastrointestinal tolerability, adverse events, gamma-GT, ASAT, ALAT, vitamin D, PTH and calcium levels	NA	NA	NA	NA	NA	NA	NA	NA	NA	NA	NA	NA	NA	NA	NA	NA	NA	NA	NA	NA	NA	NA	NA	NA	NA	NA	NA	NA	NA
CYM-ZB	#343	https://regroup-production.s3.amazonaws.com/documents/doi/10.3390/ijerph192316322/pdf.pdf?response-content-type=application%2Fpdf&X-Amz-Algorithm=AWS4-HMAC-SHA256&X-Amz-Credential=AKIAYSFKCAWYQ4D5IUHG%2F20240626%2Fus-east-1%2Fs3%2Faws4_request&X-Amz-Date=20240626T080558Z&X-Amz-Expires=604800&X-Amz-SignedHeaders=host&X-Amz-Signature=df735edadefbd0cce222c35e58f019c2805c425c3ea7baea2c0479075e5b491e	De Sá Souza et al. Int J Environ Res Public Health 2022.	Brazil	EWGSOP 2010 by Cruz-Jentoft et al	1	JAMAR dynamometer, Sammons Preston, Bolingbrook, IL, USA	1	Dual Energy X-ray absorptiometry (DXA—GE Healthcare, Madison, WI, USA)	1	SPPB	A randomized, placebo-controlled, parallel-group study/2 groups: control and intervention group	Intervention group: n= 14/Control group: n=14/M(age): 76.03 (6.69)/Sex ratio: 35.7 M:64.3 F	12 weeks	1	1	Resistance training 3x/ week	Weekly meetings with recommendations about lifestyle changes.	Sleep parameters	Appendicular mass index, Handgrip strength, Isokinetic peak Torque PT, Lower extremity physical function, Anabolic hormones and pro- and anti-inflammatory cytokines	2	Appendicular mass index (AMI)	Dual Energy X-ray absorptiometry (DXA—GE Healthcare, Madison, WI, USA) was used to analyze body composition and establish the appendicular mass index (AMI).	15: Musculoskeletal and connective tissue outcomes	Dual Energy X-ray absorptiometry (DXA—GE Healthcare, Madison, WI, USA)	NA	NA	NA	NA	NA	NA	NA	NA	NA	NA	NA	NA	NA	NA	NA	NA	NA	NA	NA	NA	NA	NA	NA	NA
CYM-ZB	#355	https://regroup-production.s3.amazonaws.com/documents/doi/10.3390/nu14214566/pdf.pdf?response-content-type=application%2Fpdf&X-Amz-Algorithm=AWS4-HMAC-SHA256&X-Amz-Credential=AKIAYSFKCAWYQ4D5IUHG%2F20240627%2Fus-east-1%2Fs3%2Faws4_request&X-Amz-Date=20240627T091727Z&X-Amz-Expires=604800&X-Amz-SignedHeaders=host&X-Amz-Signature=46f35297a3ac0886c83b4a027a691e424729ff62230476bec892aefe12b06e10	Rondanelli et al. Nutrients 2022.	Italy	EWGSOP 2010 by Cruz-Jentoft et al	1	Hydraulic hand dynamometer (Jamar 5030 J1, Sammons Preston Rolyan, Bolingbrook, Illinois, USA, with an accuracy of 0.6 N).	1	Dual energy X-ray absorptiometry (DXA)	1	SPPB	Randomized (1:1), double-blind, placebo-controlled, parallel-group study / 2 groups: placebo and intervention group	Placebo group: n= 28, Intervention group: n= 22/ M(age): 79.71 (4.84)/ no information on sex ratio	8 weeks	3	2	Once daily experiment formula: omega-3 fatty acid 500 mg, leucine (2.5 g), and probiotic LPPS23	Control formula: isocaloric placebo with the same flavor	Appendicular lean mass (ALM)	Handgrip strength, Lower extremity physical function (SPPB), Fat mass, Visceral adipose tissue (VAT) volume, Physical activity, Level of inflammation, Mood assessment, Walking and risk of fall, Quality of life, Activities of daily living, Weight, Body mass index, Blood pressure	1	Appendicular lean mass (ALM)	ALM in sarcopenic patients using dualenergy X-ray absorptiometry (DXA).	15: Musculoskeletal and connective tissue outcomes	Dual energy X-ray absorptiometry (DXA)	NA	NA	NA	NA	NA	NA	NA	NA	NA	NA	NA	NA	NA	NA	NA	NA	NA	NA	NA	NA	NA	NA	NA	NA
CYM-ZB	#1004	https://regroup-production.s3.amazonaws.com/documents/ReviewReference/933269087/JAR2019-8483576.pdf?response-content-type=application%2Fpdf&X-Amz-Algorithm=AWS4-HMAC-SHA256&X-Amz-Credential=AKIAYSFKCAWYQ4D5IUHG%2F20240627%2Fus-east-1%2Fs3%2Faws4_request&X-Amz-Date=20240627T091727Z&X-Amz-Expires=604800&X-Amz-SignedHeaders=host&X-Amz-Signature=1d8a690fd823ea9cbeefae4fdd5f6806b3a5b5fad288ab32429a049…	Soares Mendes Damasceno et al. J Aging Res 2019.	Brazil	EWGSOP 2010 by Cruz-Jentoft et al	1	Jamar Hydraulic Hand Dynamometer	1	Tetrapolar bioimpedance test (Biodynamics® 310).	1	TUG	Quantitative experimental blind longitudinal study / 3 groups (sarcopenic and nonsarcopenic), sarcopenic group further divided into two subgroups: intervention (G1) and control group (G2), non sarcopenic group (G3) used as a normal development parameter	Sarcopenic intervention group (G1): n= 11/Sarcopenic control group (G2): n=4/Non-sarcopenic control group (G3): n= 12/M(age): 68.7 (7.13)/No information on sex ratio	8 weeks	1	5	24 acupuncture sessions 3x/ week	control groups: no intervention	Muscle strength	Lean body mass, Functional capacity, Body fat percentage, Bone mineral content, Inflammatory mediators,	2	Lean body mass (LBM)	Body mass (digital scale, Filizola®)	15: Musculoskeletal and connective tissue outcomes	Tetrapolar bioimpedance test (Biodynamics® 310).	NA	NA	NA	NA	NA	NA	NA	NA	NA	NA	NA	NA	NA	NA	NA	NA	NA	NA	NA	NA	NA	NA	NA	NA
CYM-ZB	#583	https://regroup-production.s3.amazonaws.com/documents/ReviewReference/933265960/1-s2.0-S026156142030354X-main.pdf?response-content-type=application%2Fpdf&X-Amz-Algorithm=AWS4-HMAC-SHA256&X-Amz-Credential=AKIAYSFKCAWYQ4D5IUHG%2F20240627%2Fus-east-1%2Fs3%2Faws4_request&X-Amz-Date=20240627T091727Z&X-Amz-Expires=604800&X-Amz-SignedHeaders=host&X-Amz-Signature=be485e44ff7abc5834edbc8cbcc3cc7f97981a721…	Chang et al. Clin Nutr 2021.	Taiwan	EWGSOP 2010 by Cruz-Jentoft et al	1	Jamar Hydraulic Hand Dynamometer	1	Dual-energy X-ray absorptiometry (Stratos dR, DMS Group, France)	1	5-m walking test, 30-second chair stand test and 2-minute step test	Open-label randomized controlled trial using a parallel-group design/ 2 groups: early and delayed intervention groups	Early intervention group n= 29; Delayed intervention group n=28/M(age): 74.99 (5.85)/Sex ratio: 22.9%M 77.1%F	12 weeks or 26 weeks	1	3	Hospital based exercise program, 2x/ week follow by home exercise moderate-intensity exercise 5 or more days/ week. the early intervention group, exercise training and nutrition supplementation were administered first followed by the home-based program.	Compare delayed intervention group	Lean mass, Grip strength and Gait speed body mass	Lower extremity muscle, Fat mass, Cardiorespiratory endurance, Bone content	1	Total Lean Mass (g)	The skeletal muscle mass index was calculated by dividing the lean muscle mass (kg) by the square of the height (m2).	15: Musculoskeletal and connective tissue outcomes	Dual-energy X-ray absorptiometry (Stratos dR, DMS Group, France)	2	Calf circumference	Calf circumference	15: Musculoskeletal and connective tissue outcomes	NA	NA	NA	NA	NA	NA	NA	NA	NA	NA	NA	NA	NA	NA	NA	NA	NA	NA	NA	NA
CYM-ZB	#815	https://regroup-production.s3.amazonaws.com/documents/doi/10.1001/jamanetworkopen.2019.13346/lu_2019_oi_190510.pdf?response-content-type=application%2Fpdf&X-Amz-Algorithm=AWS4-HMAC-SHA256&X-Amz-Credential=AKIAYSFKCAWYQ4D5IUHG%2F20240701%2Fus-east-1%2Fs3%2Faws4_request&X-Amz-Date=20240701T081059Z&X-Amz-Expires=604800&X-Amz-SignedHeaders=host&X-Amz-Signature=853debf0ea0c31adb599f1e4c001ada8a8e38cfd…	Lu et al. Jama Netw open 2019.	Singapore	AWGS 2014 by Chen et al	1	Knee extension strength (KES)	1	Dual-energy x-ray absorptiometry scan	1	6-m walking test	Post hoc secondary analysis of a parallel-group randomized clinical trial/5 groups: nutrition intervention group, physical intervention group, cognitive intervention group, combined intervention group, standard care control group	Nutrition intervention group n=49; Physical intervention group n=48; Cognitive intervention group n= 50; Combined intervention group n=49/M(age): 70.0 (4.7)/Sex ratio: 35.9%M:64.1%F	24 weeks	1	5	Resistance and balance training, nutritional enhancement with a commercial oral nutrition supplement formula, cognitive training, a combination of the preceding 3 interventions	Standard care	Appendicular skeletal muscle index (ASMI), Lower limb strength (KES), and Gait speed (GS)		1	Appendicular skeletal mass index (ASMI)	Measured by dual-energy x-ray absorptiometry scan with a bone densitometer (Hologic).	15: Musculoskeletal and connective tissue outcomes	Dual-energy x-ray absorptiometry scan	NA	NA	NA	NA	NA	NA	NA	NA	NA	NA	NA	NA	NA	NA	NA	NA	NA	NA	NA	NA	NA	NA	NA	NA
CYM-ZB	#794	https://pubmed.ncbi.nlm.nih.gov/30273819/	Yoshimura et al. Nutr J 2019.	Japan	AWGS 2014 by Chen et al	1	Smedley hand dynamometer (TTM, Tokyo, Japan)	1	Bioelectrical impedance analysis BIA (InBody S10; InBody, Tokyo, Japan)	0	NA	Two-parallel group, single-center, randomized, controlled, open-label, blinded outcome assessment study/2 groups: control and intervention group	Intervention group n= 24; Control group n= 25/M(age): 79.8 (6.7)/Sex ratio: 31.8%M 68.2%F	8 weeks	1	2	Leucine-enriched amino acid supplement [3g of leucine 40% enriched essential amino acids (AminoL40, Ajinomoto Co., Inc., Tokyo, Japan), and 9.7g of carbohydrate], once/day	Control group: did not receive anything	Motor domain of Functional Independence Measure (FIM-M)	Skeletal muscle mass (SMI), Handgrip strength, Serum albumin level, ADL level, Nutritional status, Daily energy intake, Daily protein intake, Stroke severity score, Lower limb paralysis stage	2	Skeletal mass index (SMI)	We used the latest version of a validated InBody system	15: Musculoskeletal and connective tissue outcomes	Bioelectrical impedance analysis BIA (InBody S10; InBody, Tokyo, Japan)	2	Calf circumference	Calf circumference	15: Musculoskeletal and connective tissue outcomes	NA	NA	NA	NA	NA	NA	NA	NA	NA	NA	NA	NA	NA	NA	NA	NA	NA	NA	NA	NA
CYM-ZB	#499	https://pubmed.ncbi.nlm.nih.gov/34201810/	Seo et al, Int J Environ Res Public Health 2021,	South Korea	IWGS (International Working Group on Sarcopenia) and EWGSOP 1 (European Working Group on Sarcopenia in Older People)	1	Grip strength (TKK 5001, Takei, Japan).	1	Dual-energy X-ray absorptiometry (DXA; QDR-4500W, Hologic, Marlborough, MA, USA)	1	4-m walking test	Randomized controlled trial/2 groups: control and intervention group	Resistance training RT group n= 14; Non-exercise control CON group n= 13/M(age): 71.5 (5.1)/Sex ratio: 100% F	16 weeks	1	1	Resistance training: body weight-based and elastic band RT, 3x/week, 60mins/session	Control group: no exercise	Muscle quality and muscle growth factors (i.e., GDF-8, GDF-15, activin A, follistatin)	Appendicular skeletal muscle mass, Fat-free mass, Waist circumference, Hip circumference, Maximal isometric muscle strength, Handgrip strength, Functional fitness, Gait speed, Body fat percentage, Fat mass, Bone mineral density, Weight, Body mass index	2	Appendicular skeletal muscle mass	Was calculated from the fat-free mass for upper and lower limbs and represented relative to height as ASMI (kg m2).	15: Musculoskeletal and connective tissue outcomes	Dual-energy X-ray absorptiometry (DXA; QDR-4500W, Hologic, Marlborough, MA, USA)	2	Fat-free mass (FFM)	Body composition parameters, including fat-free mass, body fat percentage, fat mass, and bone mineral density	15: Musculoskeletal and connective tissue outcomes	Dual-energy X-ray absorptiometry (DXA; QDR-4500W, Hologic, Marlborough, MA, USA)	1	Mid-Thigh muscle quality	Using 16-slice CT scans (Brivo CT385, GE Healthcare, Chicago, IL, USA) taken from the mid-point of the bilateral thigh between the medial edge of the greater trochanter and intercondyloid	15: Musculoskeletal and connective tissue outcomes	CT scan	2	Waist circumference	Waist circumference (cm)	15: Musculoskeletal and connective tissue outcomes	NA	2	Hip circumference	Hip circumference (cm)	15: Musculoskeletal and connective tissue outcomes	NA	NA	NA	NA	NA
CYM-ZB	#580	https://www.sciencedirect.com/science/article/pii/S0261561420304325?via%3Dihub	Lin et al. Clin Nutr 2021.	Taiwan	AWGS 2014 by Chen et al	1	Dynamometer (CAMRY®, Zhongshan, Guangdong)	1	Bioelectrical impedance analysis (BIA, TANITA BC-418®, Tokyo, Japan)	1	5-m walking test	Double parallel-group clinical prospective cohort study/2 groups: Diet (control) group and Supplementation (supp) group	Diet group n= 28; Supp group n=28/M(age): 73.1 (6.92)/Sex ratio: 71.4%M 28.6%F	12 weeks	1	2	Supplement sachet included 88 kcal, 12.8 g of protein (including 8.5 g ofwhey protein concentrate),1.2 g leucine, 7.3 g carbohydrates, 0.8 g fat and 120 IU vitamin D per serving/ day	Ordinary high-protein foods to achieve 1.5 g protein/kg BW/day	AMMI, handgrip strength, and gait speed	Fat-free mass, Fat mass, Plasma biochemical parameters, Weight, Body mass index, Daily energy intake, Daily protein intake, Daily fat intake, Daily carbohydrate intake	1	Appendicular muscle mass index	A BIA was used to obtain the fat mass (FM), fat-free mass (FFM) and AMM.The FM is calculated by subtracting the FFM from the total BW via processing of the BIA. The results of predicted muscle mass of four limbs represented as AMM and the AMMI was calculated as AMM/height²	15: Musculoskeletal and connective tissue outcomes	Bioelectrical impedance analysis (BIA, TANITA BC-418®, Tokyo, Japan)	2	Fat-free mass (FFM)	BIA was used to obtain the fat mass (FM), fat-free mass (FFM) and AMM	15: Musculoskeletal and connective tissue outcomes	Bioelectrical impedance analysis (BIA, TANITA BC-418®, Tokyo, Japan)	NA	NA	NA	NA	NA	NA	NA	NA	NA	NA	NA	NA	NA	NA	NA	NA	NA	NA	NA
CYM-ZB	#616	https://www.ncbi.nlm.nih.gov/pmc/articles/PMC7749532/	Rondanelli et al. J Cachexia Sarcopenia Muscle 2020.	Italy	EWGSOP 2010 by Cruz-Jentoft et al for non-Asian and AWGS 2014 by Chen et al for Asian	1	Jamar Hydraulic Hand Dynamometer	1	Bioelectric impedance analysis 101 (Akern s.r.l., Florence, Italy)	1	4-m walking test	Single-site , randomized (1:1), parallel-group, double blind, controlled trial /2 groups: intervention group and control grou	Intervention group n= 70, Control group n= 70/M(age): 81 (6)/Sex ratio: 27%M 63%F	8 weeks	3	3	Experimental formula: A whey protein-based food for special medical purposes enriched with leucine and vitamin D (Fortifit®, Nutricia), twice per day; exercise sessions daily, 5x/ week	An isocaloric formula consisting of 40 g of a flavoured (vanilla or strawberry) powder containing maltodextrins.	Gait speed	Appendicular muscle mass, Skeletal muscle mass index, Handgrip strength, Lower body leg strength, Mobility, balance, walking ability (TUG), Lower extremity physical performance (SPPB), Rehabilitation intensity, Total blood count, Cognitive functions, Risk of falls, Quality of life, Activities of daily living, Functional independance, Weight, Nutritional status, Daily energy intake, Daily protein …	2	Appendicular muscle mass	Appendicular muscle mass (AMM) and total body skeletal muscle mass (for the calculation of skeletal muscle mass index [SMMI]) were evaluated using dual-energy X-ray absorptiometry (Lunar Prodigy, GE Medical Systems).	15: Musculoskeletal and connective tissue outcomes	Dual-energy X-ray absorptiometry (Lunar Prodigy, GE Medical Systems).	2	Skeletal muscle mass index	Skeletal muscle mass index [SMMI]) were evaluated using dual-energy X-ray absorptiometry (Lunar Prodigy, GE Medical Systems).	15: Musculoskeletal and connective tissue outcomes	Dual-energy X-ray absorptiometry (Lunar Prodigy, GE Medical Systems).	NA	NA	NA	NA	NA	NA	NA	NA	NA	NA	NA	NA	NA	NA	NA	NA	NA	NA	NA
CYM-ZB	#918	https://www.clinicalnutritionjournal.com/article/S0261-5614(17)30010-9/fulltext	Verlaan et al. Clin Nutr 2012.	18 centers in Europe	EWGSOP 2010 by Cruz-Jentoft et al	1	Jamar Hydraulic Hand Dynamometer	1	Bioelectric impedance analysis (BIA 101 Akern, Florence, Italy)	1	SPPB	Multi-center, randomized, controlled, double blind, two parallel-group study/2 groups: intervention group and control group	Intervention group n= 184; Control group n=196/M (age): 77.7 /Sex ratio: 35%M 65%F	13 weeks	1	2	Intervention product contained per serving 20 g whey protein, 3 g total leucine, 9 g carbohydrates, 3 g fat, 800 IU vitamin D and a mixture of vitamins, minerals and fibers, twice a day	The iso-caloric control drink contained only carbohydrates, fat and some trace elements	Appendicular muscle mass (aMM) and improved lower-extremity function	Handgrip strength, Gait speed, Lower extremity physical performance (SPPB), Serum 25(OH) D	1	Appendicular muscle mass (aMM)	Appendicular muscle mass (aMM)	15: Musculoskeletal and connective tissue outcomes	Dual energy x-ray absorptiometry (DXA, different models from Hologic, Bedford, USA; and Lunar, Fairfield, USA).	NA	NA	NA	NA	NA	NA	NA	NA	NA	NA	NA	NA	NA	NA	NA	NA	NA	NA	NA	NA	NA	NA	NA	NA
CYM-ZB	#375	https://regroup-production.s3.amazonaws.com/documents/doi/10.3390/nu14142844/pdf.pdf?response-content-type=application%2Fpdf&X-Amz-Algorithm=AWS4-HMAC-SHA256&X-Amz-Credential=AKIAYSFKCAWYQ4D5IUHG%2F20240705%2Fus-east-1%2Fs3%2Faws4_request&X-Amz-Date=20240705T130124Z&X-Amz-Expires=604800&X-Amz-SignedHeaders=host&X-Amz-Signature=21c4ceef572f64585e940257a6f914d98d72113af656ec11a81af4ea166978ab	Da Cruz Alves et al. Nutrients 2022.	Brazil	EWGSOP 2010 by Cruz-Jentoft et al	1	Portable hydraulic dynamometer (Saehan Corporation, Masan Free Trade Zone, Masan, Korea)	1	Portable electric bioimpedance device, tetrapolar, ImpediMed Pty Ltd., model ImpDF 50 (Pinkenba, Queensland, Australia)	1	4-m walking test	double-blind, placebo-controlled randomized trial/2 groups: control and intervention group	EFO group n= 17; EP group n= 17/M (age): 71 (5.08)/Sex ratio: 100% F	14 weeks	1	3	Capsules of fish oil (Eicosapentaenoic acid (EPA); 440 mg and Docosahexaenoic acid (DHA); 220 mg + resistance exercise program	Capsules of sunflower oil + resistance exercise program	Cross-sectional area (CSA) of the quadriceps muscle and Lower limb muscle strentght	Skeletal muscle mass index, Lower limb muscle quality, Handgrip strength, Gait speed, Cardiorespiratory endurance, Inflammatory cytokines ( IL1, IL6, IL8, IL10 and TNF-alpha), Weight, Body mass index	2	Skeletal muscle mass index (SMI)	The skeletal muscle mass index (SMI) was calculated by dividing SMM by the square of the height	15: Musculoskeletal and connective tissue outcomes	Portable electric bioimpedance device, tetrapolar, ImpediMed Pty Ltd., model ImpDF 50 (Pinkenba, Queensland, Australia)	1	Quadriceps Cross-Sectional Area (CSA)	CSA was measured by the ratio between the quads segment volume and its thickness.	15: Musculoskeletal and connective tissue outcomes	Magnetic Resonance Imaging (MRI)	2	Lower limb muscle quality	was calculated as the ratio of the isokinetic strength of the dominant limb (peak torque Nm) and cross-sectional area (cm2) of the same limb	15: Musculoskeletal and connective tissue outcomes	Ratio of isokinetic strength to CSA	NA	NA	NA	NA	NA	NA	NA	NA	NA	NA	NA	NA	NA	NA
CYM-ZB	#1505	https://regroup-production.s3.amazonaws.com/documents/ReviewReference/933280908/1-s2.0-S0167494323004016-main.pdf?response-content-type=application%2Fpdf&X-Amz-Algorithm=AWS4-HMAC-SHA256&X-Amz-Credential=AKIAYSFKCAWYQ4D5IUHG%2F20240711%2Fus-east-1%2Fs3%2Faws4_request&X-Amz-Date=20240711T131635Z&X-Amz-Expires=604800&X-Amz-SignedHeaders=host&X-Amz-Signature=42afb31f22ca658499d078e511f83735e0db50e23…	Meza-Valderrama et al. Arch Gerontol Geriatr 2024	Spain	EWGSOP2 2019 by Cruz-Jentoft et al	1	Jamar Hydraulic Hand Dynamometer	1	Bioelectrical impedance analysis (BIA, Bodystat 1500, Bodystat Ltd, Isle of Man, United Kingdom)	1	4-m walking test and SPPB	A randomized, double-blind, placebo-controlled study with two parallel groups and 1:1 allocation ratio/ 2 groups: intervention group and control group	Intervention group n= 17; Control group n= 15/M (age): 81.6 (9.3) /Sex ratio: 25%M 75%F	12 weeks	1	3	t resistance exercise training + Ca-HMB (Calcium salt form of β-hydroxy-β-methylbutyrate) supplementation,	d resistance exercise training+ placebo supplementation	Handgrip strength, Lower extremity physical performance and Gait speed	Fat-free mass index, Fat free mass (FFM), Fat mass, Fat mass index, High-sensitive C-reactive protein, Quality of life, Activities of daily living, Body mass index, Nutritional status, Malnutrition diagnosis, Adherence	2	Fat-Free Mass Index (FFMI)	bioelectrical impedance analysis (BIA, Bodystat 1500, Bodystat Ltd, Isle of Man, United Kingdom).	15: Musculoskeletal and connective tissue outcomes	Bioelectrical impedance analysis (BIA, Bodystat 1500, Bodystat Ltd, Isle of Man, United Kingdom)	2	Fat-free mass	The improvement in muscle mass was evaluated by estimating fat_x0002_free mass (FFM) using bioelectrical impedance analysis. . The Bodystat 1500 analyzer incorporates normative values adjusted for age and sex in the geriatric population to calculate fat-free mass (FFM) using the formula: FFM (kg) = (0.360 × H^2/R) + 0.359BW + 4.5S - 20T + 7.0. Where, H represents height (m), R is resistance (U), …	15: : Musculoskeletal and connective tissue outcomes	Bioelectrical impedance analysis (BIA, Bodystat 1500, Bodystat Ltd, Isle of Man, United Kingdom)	Na	NA	NA	NA	NA	NA	NA	NA	NA	NA	NA	NA	NA	NA	NA	NA	NA	NA	NA
CYM-ZB	#636	https://regroup-production.s3.amazonaws.com/documents/ReviewReference/933266837/glaa158.pdf?response-content-type=application%2Fpdf&X-Amz-Algorithm=AWS4-HMAC-SHA256&X-Amz-Credential=AKIAYSFKCAWYQ4D5IUHG%2F20240712%2Fus-east-1%2Fs3%2Faws4_request&X-Amz-Date=20240712T074211Z&X-Amz-Expires=604800&X-Amz-SignedHeaders=host&X-Amz-Signature=4234345375a37c33e18dfaecacbb5e3b0cf1737d4b403e7bf4376d9cde073119	Min-Kyun Oh et al. J Gerontol A Biol Sci Med Sci 2020.	South Korea	AWGS 2014 by Chen et al	1	Digital hand dynamometer (Digital grip strength dynamometer, T.K.K. 5401, Takei Scientific Instruments Co., Ltd, Tokyo, Japan)	1	Dual energy x-ray absorptiometry	0	NA	Randomized controlled study with blinded participant (to outcome) and researcher/ 2 groups: experimental group ( antigravity treadmill with conventional rehabilitation) and control group (only conventional rehabilitation)	Experimental group n= 23; Control group n= 22/M (age): 79.05 (7.17)/Sex ratio: 31.6%M 68.4%F	10 consecutive working days	1	5	Antigravity treadmill and conventional rehabilitation	Standardized rehabilitation treatment	Walking ability	Handgrip strength, Physical function and walking ability, Cognitive function, Balance and fall risk, Quality of life, Activities of daily living	2	Appendicular skeletal muscle mass index	Appendicular skeletal muscle mass index	15: Musculoskeletal and connective tissue outcomes	Dual energy x-ray absorptiometry	NA	NA	NA	NA	NA	NA	NA	NA	NA	NA	NA	NA	NA	NA	NA	NA	NA	NA	NA	NA	NA	NA	NA	NA
CYM-ZB	#575	https://regroup-production.s3.amazonaws.com/documents/ReviewReference/933265946/j.jamda.2020.08.035.pdf?response-content-type=application%2Fpdf&X-Amz-Algorithm=AWS4-HMAC-SHA256&X-Amz-Credential=AKIAYSFKCAWYQ4D5IUHG%2F20240712%2Fus-east-1%2Fs3%2Faws4_request&X-Amz-Date=20240712T074211Z&X-Amz-Expires=604800&X-Amz-SignedHeaders=host&X-Amz-Signature=a188b3ff233615d09a85048bf0388d0d1ae1b1225b5342206f8…	Nasimi et al. J Am Med Dir Assoc 2020.	Iran	AWGS 2014 by Chen et al	1	Hydraulic hand dynamometer, Korea	1	Hologic system Dual-energy X-ray Absorptiometry (DXA) (Discovery W S/N 84430)	1	4-m walking test	Randomized double-blind controller trial /2 groups: control and intervention group	Intervention group n= 33; Control group n=33/ M (age): 79.05 (7.17)/Sex ratio: 31.6%M 68.4%F	12 weeks	1	2	Daily 300 g, HMB-, vitamin D-, and vitamin C-fortified yogurt (3 g HMB,1000 IU vitamin D, and 500 mg vitamin C)	Daily 300 g plain yogurt	Lean mass and appendicular lean mass (ALM), nutritional status and physical activity level	Skeletal muscle mass index, Calf circumference, Waist circumference, Handgrip strength, Gait speed, Fat mass, Physical activity, Serum 25-hydroxy vitamin D, IGF-1, Serum insulin levels, Insulin resistance, Fasting blood glucose, lipid profile, serum albumin, blood urea nitrogen, creatinine, and calcium, Serum high-sensitive C-reactive, Serum malondialdehy, Quality of life, Body mass index, Nutrit…	1	Total lean mass (kg)	Lean mass	15: Musculoskeletal and connective tissue outcomes	Hologic system Dual-energy X-ray Absorptiometry (DXA) (Discovery W S/N 84430)	1	Appendicular lean mass (ALM)	Appendicular lean mass (ALM)	15: Musculoskeletal and connective tissue outcomes	Hologic system Dual-energy X-ray Absorptiometry (DXA) (Discovery W S/N 84430)	2	Skeletal muscle mass index (SMI)	SMI	15: Musculoskeletal and connective tissue outcomes	Hologic system Dual-energy X-ray Absorptiometry (DXA) (Discovery W S/N 84430)	2	Calf circumference (cm)	Calf circumference	15: Musculoskeletal and connective tissue outcomes	Tape measure using standardized methods	2	Waist circumference (cm)	Waist circumference	15: Musculoskeletal and connective tissue outcomes	Tape measure using standardized methods	NA	NA	NA	NA
CYM-ZB	#750	https://regroup-production.s3.amazonaws.com/documents/ReviewReference/933267165/40520_2019_Article_1208.pdf?response-content-type=application%2Fpdf&X-Amz-Algorithm=AWS4-HMAC-SHA256&X-Amz-Credential=AKIAYSFKCAWYQ4D5IUHG%2F20240715%2Fus-east-1%2Fs3%2Faws4_request&X-Amz-Date=20240715T072711Z&X-Amz-Expires=604800&X-Amz-SignedHeaders=host&X-Amz-Signature=b4a9571bb9d6c632b5f4ebd8936dd44729b983e6e68e511…	Liberman et al. Aging Clin Exp Res 2019.	Belgium, Germany, Ireland, Italy, Sweden, and the United Kingdom	EWGSOP 2010 by Cruz-Jentoft et al	0	NA	1	Bio-impedance analyses	1	SPPB	Randomized double-blind controlled trial/ 2 groups: active product group and intervention group	Active product group n= 184; Control group n= 196/M(age): 77.72 (6.81)/Sex ratio: 35%M 65%F	13 weeks	1	2	20 g of whey protein, 3 g of leucine and 800 IU VitD, 2 daily servings	40g sachets of an isocaloric product that did not contain any protein or micronutrients;	Chronic low-grade inflammatory profile (CLIP)	Appendicular lean mass, Handgrip strength, Lower extremity physical performance, Fat mass, Physical activity, Dietary vitamin D intake, Dietary protein intake	2	Appendicular lean mass (ALM)	ALM	15: Musculoskeletal and connective tissue outcomes	Dual energy X-ray absorptiometry (DXA, diferent models from Hologic, Bedford, USA; and Lunar, Fairfeld, USA)	NA	NA	NA	NA	NA	NA	NA	NA	NA	NA	NA	NA	NA	NA	NA	NA	NA	NA	NA	NA	NA	NA	NA	NA
DSR-ZB	#790	https://regroup-production.s3.amazonaws.com/documents/ReviewReference/933267278/Geriatrics%20Gerontology%20Int%20-%202018%20-%20Takeuchi%20-%20Effects%20of%20branched%E2%80%90chain%20amino%20acids%20and%20vitamin%20D%20supplementation%20on.pdf?response-content-type=application%2Fpdf&X-Amz-Algorithm=AWS4-HMAC-SHA256&X-Amz-Credential=AKIAYSFKCAWYQ4D5IUHG%2F20240715%2Fus-east-1%2Fs3%2Faws4_request&X…	Takeuchi et al. Geriatr Gerontol Int 2019	Japan	AWGSP, Chen et al., 2014	1	Handgrip strength by a Smedley’s hand dynamometer (TTM, Tokyo, Japan)	1	Calf circumnference --> Tape measure	0	NA	Multicenter, randomized, controlled, open-label, blinded outcome assessment, two-cohort parallel group intervention trial/ 2 groups: intervention and control groups	Intervention group n= 35; Control group: n= 33/M(age): 79.9 (6.2) /Sex ratio: 39.7%M 60.3%F	8 weeks	1	2	The intervention group received BCAA and vitamin D supplementation, whereas the control group did not receive them. The supplement, by Nestle (Tokyo, Japan), comprised 10.0 g protein (BCAA, 2500 mg) and 12.5 μg vitamin D, and was 200.0 kcal/125.0 mL. Beginning on the first day of the study, the supplement was ingested once a day, within 30 min after the end of the resistance training	The control group did not receive the supplementation.	ADL performance	Calf circumference, Arm circumference, Handgrip strength, Serum albumin levels, Nutritional risk status, Body mass index, Compliance	2	Calf circumference	The CC and AC were indicators of skeletal muscle mass and were measured at the largest part of the calf or arm,	15: Musculoskeletal and connective tissue outcomes	Tape measure	2	Arm circumference	The CC and AC were indicators of skeletal muscle mass and were measured at the largest part of the calf or arm,	15: Musculoskeletal and connective tissue outcomes	Tape measure	NA	NA	NA	NA	NA	NA	NA	NA	NA	NA	NA	NA	NA	NA	NA	NA	NA	NA	NA
DSR-ZB	#1013	https://regroup-production.s3.amazonaws.com/documents/doi/10.3390/geriatrics4010004/pdf.pdf?response-content-type=application%2Fpdf&X-Amz-Algorithm=AWS4-HMAC-SHA256&X-Amz-Credential=AKIAYSFKCAWYQ4D5IUHG%2F20240715%2Fus-east-1%2Fs3%2Faws4_request&X-Amz-Date=20240715T174739Z&X-Amz-Expires=604800&X-Amz-SignedHeaders=host&X-Amz-Signature=ddaf6c2ee6e2ba5249bec4103dd6c1a04f0fa963a9ad3d3ee2fe4fd917d957ee	Rondanelli et al. Geriatrics 2018.	Italy	EWGSOP 2010 by Cruz-Jentoft et al	1	Handgrip strength by Jamar dynamometer	1	Dual X-ray absortiometry (DXA)	0	NA	Randomized, placebo-controlled and double-blind trial, using a parallel group design with four arms/4 groups : 1 control group and 3 intervention groups	Control group, Placebo n= 44; Intervention group M n= 42; Intervention group eAA: n= 40; Intervention group eAAM: n= 33/M(age): 81.37 (SD 7.06)/Sex ratio: 35.9%M 64.1%F	4 weeks	1	2	(1) Placebo: (P) (2) Melatonin (M) 1 mg/daily 30 min before going to sleep. (3) Essential amino acids (eAA) 4 g/daily every morning during breakfast (42.0% leucine, 14.0% lysine, 10.5% valine, 10.5% isoleucine, 10.5% threonine, 7.0% phenylalanine, and 5.5% other) were provided for the participants to be taken with water or milk, and they were instructed to take the 4-gram supplement once a day, e…	A placebo that consisted of an isocaloric amount of maltodextrin with the same flavor and appearance as the intervention product, plus the exercise intervention	Fat free mass	Handgrip strength, Fat mass, Android fat mass, Gynoid fat mass, Serum albimin levels, Reactive C-protein, Biomarkers (total plasma homocysteine levels, serum albumin, total cholesterol and triglycerides level, High sensitivity CRP, erythrocyte sedimentation rate, creatinine and azotemia, glycemia, and complete blood count)	1	Fat-free mass (in grams, unadjusted)	Fat−free Mass, in grams	15: Musculoskeletal and connective tissue outcomes	Dual X-ray absortiometry (DXA)	2	Fat-free arm mass (grams)	Fat-free arm mass (grams)	15: Musculoskeletal and connective tissue outcomes	Dual X-ray absortiometry (DXA)	2	Fat-free leg mass (grams)	Fat-free leg mass (grams)	15: Musculoskeletal and connective tissue outcomes	Dual X-ray absortiometry (DXA)	NA	NA	NA	NA	NA	NA	NA	NA	NA	NA	NA	NA	NA	NA
DSR-ZB	#233	https://regroup-production.s3.amazonaws.com/documents/doi/10.3390/foods10112581/pdf.pdf?response-content-type=application%2Fpdf&X-Amz-Algorithm=AWS4-HMAC-SHA256&X-Amz-Credential=AKIAYSFKCAWYQ4D5IUHG%2F20240715%2Fus-east-1%2Fs3%2Faws4_request&X-Amz-Date=20240715T191515Z&X-Amz-Expires=604800&X-Amz-SignedHeaders=host&X-Amz-Signature=10fa60748e5dfe51d6daa4d33bd7e08211c4fd1fd6fcd2ce9ab3e8fafd2fae89	Chiang et al. Foods 2021	Taiwan	AWGSP, Chen et al., 2014	1	Smedley dynamometer (TTM-YD, Tsutsumi Industries, Tokyo, Japan).	1	Bioelectrical impedance analysis (BIA) (Inbody S10, Inbody, Seoul, South Korea	1	6-m walking test	Randomized controlled trial with a paralell group design with three arms/3 groups: 1 control group and 2 intervention groups	Milk group n= 12; Soy milk group n= 12; Control group n= 12/M(age): 84.97 (6.17) years old/Sex ratio: 82.9%M 17.1%F	12 weeks	1	3	Three groups: control, milk, and soy milk groups. All of the groups underwent a mild resistance exercise training program for 12 weeks (3 times/week, 30 min/time), including chair exercise, resistance exercise with sandbags and elastic bands, and balance and gait training. Participants in the milk and soy milk groups drank 200 mL milk (96 kcal, 5.2 g protein, 2.6 g fat, 12 g carbohydrates, 260 mg…	Participants of the control group were provided with 200 mL water	Appendicular skeletal muscle mass index (ASMI)	Leg muscle mass, Muscle mass, Calf circumference, Handgrip strength, Knee extension strength, Gait speed, Fat mass, Clinical laboratory data, Body mass index, Weight, Dietary energy intake, Dietary carbonhydrate intake, Dietary protein intake, Dietary fat intake, Change in state of sarcopenia status	1	Appendicular skeletal muscle mass index (ASMI)	The appendicular skeletal muscle mass (ASM)	15: Musculoskeletal and connective tissue outcomes	Bioelectrical impedance analysis (BIA) (Inbody S10, Inbody, Seoul, South Korea	2	Leg muscle mass	Leg muscle mass	15: Musculoskeletal and connective tissue outcomes	Bioelectrical impedance analysis (BIA) (Inbody S10, Inbody, Seoul, South Korea	2	Muscle mass	Muscle mass	15: Musculoskeletal and connective tissue outcomes	Dual X-ray absorptiometry (Inbody S10, Inbody Inc., Seoul, South Korea)	2	Calf circumference (cm)	Calf circumference, with a measuring tape around the thickest point of the calf with the tape stuck tightly without squeezing the skin.	15: Musculoskeletal and connective tissue outcomes	Calf circumference, with a measuring tape around the thickest point of the calf with the tape stuck tightly without squeezing the skin.	NA	NA	NA	NA	NA	NA	NA	NA	NA
DSR-ZB	#41	https://regroup-production.s3.amazonaws.com/documents/doi/10.1186/s13102-024-00849-x/s13102-024-00849-x.pdf?response-content-type=application%2Fpdf&X-Amz-Algorithm=AWS4-HMAC-SHA256&X-Amz-Credential=AKIAYSFKCAWYQ4D5IUHG%2F20240716%2Fus-east-1%2Fs3%2Faws4_request&X-Amz-Date=20240716T093521Z&X-Amz-Expires=604800&X-Amz-SignedHeaders=host&X-Amz-Signature=d17e30ebc99309064ff0dbcd8e385e031db8847f538bac9…	Rezaei et al. BMC Sports Sci Med Rehabil 2024.	Iran	EWGSOP2 2018 by Cruz-Jentoft et al	1	Jamar hand dynamometer (USA)	1	Inbody770 machine (In body; Model: Zuse 9.9, South Korea)	0	NA	Semi-experimental design (two groups in the form of a pretest and a post-test)/2 groups : 1 experimental group and 1 control group	Experimental group n= 12; Control group n= 11/M(age): 74.87±4.58 years old /Sex ratio: men only	8 weeks	1	1	The interventinon group executed the TRX Suspension Training (three sessions per week)	Participants in the Control group were asked to continue their routine lifestyle and instructed to keep a diary regarding exercise during the experiment period	Serum levels of myostatin (ng/L)	Skeletal muscle mass, Appendicular skeletal muscle mass, Calf circumference, Handgrip strength, Lower body power, balance and endurance, Gait speed, Mobility, balance, walking ability and fall risk, Standing balance, Fat mass, Blood test, Body mass index, Weight	2	Skeletal muscle mass (SMM)	Skeletal muscle mass (SMM)	15: Musculoskeletal and connective tissue outcomes	Inbody770 machine (In body; Model: Zuse 9.9, South Korea)		Appendicular skeletal muscle mass (ASMM)	Appendicular skeletal muscle mass (ASMM)	15: Musculoskeletal and connective tissue outcomes	Inbody770 machine (In body; Model: Zuse 9.9, South Korea)	2	Calf circumference (cm)	Calf circumference (cm)	15: Musculoskeletal and connective tissue outcomes	Measuring tape	NA	NA	NA	NA		NA	NA	NA	NA	NA	NA	NA	NA	NA
DSR-ZB	#784	https://regroup-production.s3.amazonaws.com/documents/ReviewReference/933267263/afy179%20%282%29.pdf?response-content-type=application%2Fpdf&X-Amz-Algorithm=AWS4-HMAC-SHA256&X-Amz-Credential=AKIAYSFKCAWYQ4D5IUHG%2F20240716%2Fus-east-1%2Fs3%2Faws4_request&X-Amz-Date=20240716T093521Z&X-Amz-Expires=604800&X-Amz-SignedHeaders=host&X-Amz-Signature=a3549337308d385fc0020b31803d78088188db606cb19745cfdb1a…	Zhu et al. Age Ageing 2019.	Hong Kong	AWGSP, Chen et al., 2014	1	Handgrip strength	1	Dual-energy X-ray absorptiometry	1	6-m walking test	A prospective parallel group, single-blind randomized, controlled trial with three arms/	Exercise only group n= 40; Combined exercise and nutritional supplementation group n= 36; Control group n= 37/M(age): 73.78 (6.86)/Sex ratio: 23%M 77%F	12 weeks	3	3	One of the three groups: exercise program alone (Ex, Two group exercise sessions and one-home exercise session on weekly basis for 12 weeks. Group exercises included 5–10 min warm-up and cool-down routine, 20–30 min chair-based resistance exercises using TheraBands, and 20-min aerobic exercises), combined exercise program and nutrition supplement (ExS, same ex program plus nutrition supplement co…	Waitlist control group were asked to maintain their usiual physical activities and dietary habits, plus an exercise leaflet	Gait speed	Appendicular skeletal muscle mass index, Upper limb muscle mass, Lower limb muscle mass, Handgrip strength, Bilateral leg extensors strength, Lower limb strength, Upper limb fat mass, Lower limb fat mass, Cardiorespiratory fitness, Physical activity, Mental-related quality of life, Physical-related quality of life, iADL impairment, Muscle power in the upper extremities, Renal function: serum urea…	2	Appendicular skeletal muscle mass/height2(ASM/Ht2)	Appendicular skeletal muscle mass/height2(ASM/Ht2)	15: Musculoskeletal and connective tissue outcomes	Dual-energy X-ray absorptiometry	2	Upper limb muscle mass (kg)	Upper limb and lower limb muscle mass (kg)	15: Musculoskeletal and connective tissue outcomes	Dual-energy X-ray absorptiometry	2	Lower limb muscle mass (kg)	Upper limb and lower limb muscle mass (kg)	15: Musculoskeletal and connective tissue outcomes	Dual-energy X-ray absorptiometry	NA	NA	NA	NA	NA	NA	NA	NA	NA	NA	NA	NA	NA	NA
SVH-ZB	#2108	https://regroup-production.s3.amazonaws.com/documents/ReviewReference/933282820/1-s2.0-S1279770723012460-main.pdf?response-content-type=application%2Fpdf&X-Amz-Algorithm=AWS4-HMAC-SHA256&X-Amz-Credential=AKIAYSFKCAWYQ4D5IUHG%2F20240718%2Fus-east-1%2Fs3%2Faws4_request&X-Amz-Date=20240718T171523Z&X-Amz-Expires=604800&X-Amz-SignedHeaders=host&X-Amz-Signature=1dc3b08861844a7c2b7cc0d000fe92aac92b8e517…	Moghadam et al. J Nutr Health Aging 2020	Iran	NA	1	Handgrip strength	1	Multi-frequency bioelectrical impedance device (Inbody 720, South Korea)	1	4-m walking test	A prospective parallel group, single-blind randomized, controlled trial with three arms/3 groups: 1 control group and 2 intervention groups	Intervention group exercise program ET followed by RT n= 10; Intervention group exercise program RT followed by ET n= 10 ; Non-exercise control group n=10/M(age): 64.3 (3.5)/Sex ratio: men only	8 weeks	1	1	One of the three groups: intervention group exercise program ET followed by RT (cycling on a fixed-speed cycle ergometer. Sessions began at an intensity of 55% of maximum heart rate for 15 minutes in the first week and progressed to 70% of maximum heart rate for 30 minutes in the last week + 2 sets of 16 to 18 repetitions at 40% of 1RM in the first week and progressed to 3 sets of 8 to 10 repetit…	Non-exercise control group (not change their lifestyle their lifestyle and eating habits throughout the study)	Plasma myogenic markers	Skeletal muscle mass, Handgrip strength, Fat mass, Cardiorespiratory fitness, Weight, Body mass index, Upper body power, Lower body power	2	Skeletal muscle mass	Skeletal muscle mass	15: Musculoskeletal and connective tissue outcomes	BIA	NA	NA	NA	NA	NA	NA	NA	NA	NA	NA	NA	NA	NA	NA	NA	NA	NA	NA	NA	NA	NA	NA	NA	NA
SVH-ZB	#954	https://regroup-production.s3.amazonaws.com/documents/ReviewReference/933268256/J%20American%20Geriatrics%20Society%20-%202017%20-%20Rooks%20-%20Treatment%20of%20Sarcopenia%20with%20Bimagrumab%20%20Results%20from%20a%20Phase%20II%20%20Randomized.pdf?response-content-type=application%2Fpdf&X-Amz-Algorithm=AWS4-HMAC-SHA256&X-Amz-Credential=AKIAYSFKCAWYQ4D5IUHG%2F20240718%2Fus-east-1%2Fs3%2Faws4_req…	Rooks et al. J Am Geriatr Soc 2017.	5 centers in the United States	EWGSOP, Cruz-Jentoft et al., 2010	1	Handgrip dynamometry	1	Dualenergy X-ray absorptiometry (DXA	1	4-m walking test	Randomized, double-blind, placebocontrolled, parallel-arm, proof-of-concept study/2 groups: 1 control group and 1 intervention group	Intervention group bimagrumab n=1; Placebo n=21/M(age): 72(5.5) /Sex ratio: 53%M 47%F	24 weeks	3	4	Intervention group bimagrumab: single intravenous infusion of bimagrumab 30 mg/kg on Day 1 + second dose on Day 57)	Placebo	Thigh muscle volume	Total lean body mass (LBM), Handgrip strength, Gait speed, Fat mass, Intermuscular fat tissue of the thigh, Cardiorespiratory fitness, Pharmacokinetic, Adverse events	1	Thigh muscle volume	Thigh muscle volume	15: Musculoskeletal and connective tissue outcomes	Magnetic resonance imaging	2	Total lean body mass	Total LBM, appendicular lean mass index, was measured using DXA	15: Musculoskeletal and connective tissue outcomes	DXA	NA	NA	NA	NA	NA	NA	NA	NA	NA	NA	NA	NA	NA	NA	NA	NA	NA	NA	NA
SVH-ZB	#3602	https://regroup-production.s3.amazonaws.com/documents/doi/10.1590/1980-5918.033.AO32/1980-5918-fm-33-e003332.pdf?response-content-type=application%2Fpdf&X-Amz-Algorithm=AWS4-HMAC-SHA256&X-Amz-Credential=AKIAYSFKCAWYQ4D5IUHG%2F20240718%2Fus-east-1%2Fs3%2Faws4_request&X-Amz-Date=20240718T185411Z&X-Amz-Expires=604800&X-Amz-SignedHeaders=host&X-Amz-Signature=871e88a776c960be5a3724669be8ffa5c8f276c661…	AzevedoPinheiro et al. Fisioter Mov 2020.	Brazil	EWGSOP, Cruz-Jentoft et al., 2010	1	Jamar Dynamometer	1	Calf circumference	1	3-m walking test	Randomized clinical trial with a convenience sample/3 groups : 1 control group and 2 intervention groups of elderly women	Functional exercise group FEG n=20; Functional exercise and nutritional intervention group NIG n=20, Control group CG n=20/ M(age): 80.3 ± 6.8/Sex ratio: only women	12 weeks	1	3	FEG = was based on the Homebased Older People’s Exercise (HOPE) program, developed by Clegg et al. (2010) for frail elderly. NIG = was submitted to the same training characteristics and frequency as the FEG. However, given that the muscular hypertrophy process depends on nutritional status, a nutritionist delivered a lecture on the topic, encouraging protein intake of 20 to 35% of total calories,…	Met once a week for twelve weeks, attending informational lectures on successful aging and prevention of social isolation	Depression, Loneliness level	Quality of life	NA	NA	NA	NA	NA	NA	NA	NA	NA	NA	NA	NA	NA	NA	NA	NA	NA	NA	NA	NA	NA	NA	NA	NA	NA	NA	NA	NA	NA
SVH-ZB	#329	https://regroup-production.s3.amazonaws.com/documents/ReviewReference/933264531/1-s2.0-S0167494322001868-main%20%281%29.pdf?response-content-type=application%2Fpdf&X-Amz-Algorithm=AWS4-HMAC-SHA256&X-Amz-Credential=AKIAYSFKCAWYQ4D5IUHG%2F20240722%2Fus-east-1%2Fs3%2Faws4_request&X-Amz-Date=20240722T074556Z&X-Amz-Expires=604800&X-Amz-SignedHeaders=host&X-Amz-Signature=cfc2562eff7775d407f8df8ebbb14be…	Flor-Rufino et al. Arch Gerontol Geriatr 2023.	Spain	EWGSOP, Cruz-Jentoft et al., 2010	1	Jamar Hydraulic Hand Dynamometer	1	BC-418 MA bioelectrical impedance analysis (BIA) device (Tanita 2016, America).	1	6-m walking test	Single (researcher)-blinded randomized controlled/2 groups: control and intervention trial (RCT)	HIRT n = 24; Control n = 27/M(age): 79.8 (7.4)/Sex ratio: only women	6 monthsS	1	1	High-intensity resistance training: two weekly 65 min group sessions for six months. each consisting of three parts: a 10-minute warm up, a 45-min HIRT circuit, and a 10-min cool down	Not receive any specific intervention for sarcopenia, but they were encouraged to stay active.	Respiratory function	Skeletal muscle mass index, Handgrip strength, Gait speed, Lower extremity physical performance, Quality of life, Activities of daily living, Body mass index, Nutritional status	2	Skeletal muscle mass index	Calculated the skeletal muscle index (SMI)	15: Musculoskeletal and connective tissue outcomes	BC-418 MA bioelectrical impedance analysis (BIA) device (Tanita 2016, America).	NA	NA	NA	NA	NA	NA	NA	NA	NA	NA	NA	NA	NA	NA	NA	NA	NA	NA	NA	NA	NA	NA	NA	NA
SVH-ZB	#1064	https://regroup-production.s3.amazonaws.com/documents/ReviewReference/933269245/1-s2.0-S0197457215004152-main.pdf?response-content-type=application%2Fpdf&X-Amz-Algorithm=AWS4-HMAC-SHA256&X-Amz-Credential=AKIAYSFKCAWYQ4D5IUHG%2F20240722%2Fus-east-1%2Fs3%2Faws4_request&X-Amz-Date=20240722T074848Z&X-Amz-Expires=604800&X-Amz-SignedHeaders=host&X-Amz-Signature=15bc2cd2fba773c650a1b9acceedbc619a96aa4ad…	Hassan et al. Geriatr Nurs 2016.	Australia	EWGSOP, Cruz-Jentoft et al., 2010	1	Jamar hand grip dynamometry	1	Bioelectrical Impedance Analysis (BIA) (Maltron International Ltd, Rayleigh, UK)	1	3-m walking test	Two-group controlled trial design/2 groups: control and intervention	Exercise (EX) group n=21; Usual care control (CON) group n=21/ M(age): 85.9 (7.5)/Sex ratio: 31%M 69%F	6 months	1	1	Lower- and upper-body, and the trunk exercises included: elbow and shoulder extension (dip), leg press, knee extension and flexion, hip abduction and adduction, abdominal curl and back extension. Following a reduced sets and repetitions two week conditioning period, participants were prescribed 2-3 sets per exercise at a resistance they could complete 10-15 times with a perceived rate of exertion…	Usual care routine	Number of falls	Skeletal muscle mass index, Lean body mass, Handgrip strength, Gait speed, Lower extremity physical performance, Fat mass, Cognitive well-being, Fall efficacy, Quality of life, Weight, Body mass index,	2	Skeletal muscle mass index	Skeletal muscle mass index (SMI)	15: Musculoskeletal and connective tissue outcomes	BIA	2	Lean body mass	Lean mass (kg)	15: Musculoskeletal and connective tissue outcomes	BIA	NA	NA	NA	NA	NA	NA	NA	NA	NA	NA	NA	NA	NA	NA	NA	NA	NA	NA	NA
SVH-ZB	#1797	https://regroup-production.s3.amazonaws.com/documents/doi/10.3389/fmed.2022.936314/pdf.pdf?response-content-type=application%2Fpdf&X-Amz-Algorithm=AWS4-HMAC-SHA256&X-Amz-Credential=AKIAYSFKCAWYQ4D5IUHG%2F20240722%2Fus-east-1%2Fs3%2Faws4_request&X-Amz-Date=20240722T074848Z&X-Amz-Expires=604800&X-Amz-SignedHeaders=host&X-Amz-Signature=6ac18022ed10d8a7ab8fc113873915126bce828cb2bb9eb22c2ac2df2c3a8b15	Li et al. Front Med 2022	China	AWGSP, Chen et al., 2014	NA	NA	NA	NA	1	TUG	Parallel-group, analystblinded, randomized controlled trial (randomized controlled trial)/2 groups: control and intervention	Ditangquan exercise group DG n=35; Control group CG n=35/M(age): 77.89±10.38 years/Sex ratio: 43%M 57%F	24 weeks	1	1	Intervention methods in the DG consisted of 10min of warm-up, 40min of Ditangquan exercise, and 10min of cooling down three times a week.	Performed conventional exercises under the guidance of professionals, with the following structure for each session: 10 min of warm-up and stretching of the major lower limb muscles; 20 min of strength exercises; 20 min of aerobic activity (fast walking); and a 10-min cooling-down period, including gentle stretches and controlled breathing	Fall efficacy, Fall events	Mobility, balance, walking ability and fall risk	NA	NA	NA	NA	NA	NA	NA	NA	NA	NA	NA	NA	NA	NA	NA	NA	NA	NA	NA	NA	NA	NA	NA	NA	NA	NA	NA	NA	NA
SVH-ZB	#1233	https://regroup-production.s3.amazonaws.com/documents/ReviewReference/933270223/2011_Kim_RCT%20amino%20acid%20supplementation_JAGS.pdf?response-content-type=application%2Fpdf&X-Amz-Algorithm=AWS4-HMAC-SHA256&X-Amz-Credential=AKIAYSFKCAWYQ4D5IUHG%2F20240723%2Fus-east-1%2Fs3%2Faws4_request&X-Amz-Date=20240723T075907Z&X-Amz-Expires=604800&X-Amz-SignedHeaders=host&X-Amz-Signature=447a7271cfb7f4db4c8e…	Kim et al. JAGS 2012	Japan	NA	1	Knee extension strength	1	Segmental multifrequency BIA instrument that operated at frequencies of 5, 50, 250, and 550 kHz (Well-Scan 500, Elk Corp., Tokyo, Japan)	1	Gait speed	Randomized controlled trial.	Exercises + amino acid group n=38; Exercises group n=39; Amino acid group n=39; Health education group n=39/M(age): Exercise + AAS 79.5 (± 2.9); Exercise 79.0 (± 2.9); AAS 79.2 (± 2.8); Health education 78.7 (± 2.8)/Sex ratio: only women	3 months	1	3	Exercise intervention: The exercise intervention consisted of 60-minute exercise sessions twice per week for 3 months. Each exercise session consisted of a 5-minute warmup, 30 minutes of strengthening exercise, 20 minutes of instructed to take the 3-g supplement two times a day (6 g daily) every day for 3 months,	Participants in the HE group took a class once a month for 3 months, a total of three times. The classes focused on cognitive function, osteoporosis, and oral hygiene. Health education group: Participants were asked to continue their regular lifestyle habits, and no specific instructions on diet or physical activity were given.	Appendicular skeletal muscle mass, Leg muscle mass, Body mass index	Knee extension strength, Gait speed, Body mass index	1	Appendicular muscle mass, kg	Appendicular muscle mass, kg	15: Musculoskeletal and connective tissue outcomes	Segmental multifrequency BIA instrument that operated at frequencies of 5, 50, 250, and 550 kHz (Well-Scan 500, Elk Corp., Tokyo, Japan)	2	Muscle mass, kg	Muscle mass, kg	15: Musculoskeletal and connective tissue outcomes	Segmental multifrequency BIA instrument that operated at frequencies of 5, 50, 250, and 550 kHz (Well-Scan 500, Elk Corp., Tokyo, Japan)	1	Legs muscle mass, kg	Legs muscle mass, kg	15: Musculoskeletal and connective tissue outcomes	Segmental multifrequency BIA instrument that operated at frequencies of 5, 50, 250, and 550 kHz (Well-Scan 500, Elk Corp., Tokyo, Japan)	2	Calf circumference (cm)	Calf girth, cm	15: Musculoskeletal and connective tissue outcomes	NA	NA	NA	NA	NA	NA	NA	NA	NA	NA
SVH-ZB	#608	https://regroup-production.s3.amazonaws.com/documents/doi/10.1038/s41598-020-75872-2/s41598-020-75872-2.pdf?response-content-type=application%2Fpdf&X-Amz-Algorithm=AWS4-HMAC-SHA256&X-Amz-Credential=AKIAYSFKCAWYQ4D5IUHG%2F20240723%2Fus-east-1%2Fs3%2Faws4_request&X-Amz-Date=20240723T075907Z&X-Amz-Expires=604800&X-Amz-SignedHeaders=host&X-Amz-Signature=8c73d86e8264236702d7351db56394d87df09718ed5ceee…	Liang et al. Sci rep 2020	China	AWGSP, Chen et al., 2014	0	NA	1	Bioimpedance analysis (BIA) device (InBody 230, Biospace Co.Ltd., Korea)	0	NA	Single-center, two-arm, parallel-group and single-blind randomized controlled trial/2 groups: control and intervention	Intervention group (12-week mixed exercise) n=30; Control group (12-week resistance exercise) n=30/M(age): 87.3 (5.4) /Sex ratio: 57%M 43%F	12 weeks	3	1	The exercise intervention is a mixed exercise program including balance and resistance exercise. In each session, the participants received a light 5-min warm-up followed by 20 min of targeted balance training. Next, they were allotted a five-minute rest before another 20 min of resistance training. Each session ended with a 5-min cool-down that incorporated stretching.	Sets of 8–12 repetitions each (with a 2-min rest between sets). The control group engaged in a resistance exercise program. In each session, participants received a light 5-min warm-up first followed by 20 min of resistance training. Next, they were allotted a five-minute rest before another 20 min of resistance training. Each session also ended with a 5-min cool-down. The resistance exercise was…	Activities of daily living, Number of fallers	Handgrip strength, Lower extremity physical performance, Gait speed, Balance function, Mobility, balance, walking ability and fall risk, Adverse events	NA	NA	NA	NA	NA	NA	NA	NA	NA	NA	NA	NA	NA	NA	NA	NA	NA	NA	NA	NA	NA	NA	NA	NA	NA	NA	NA	NA	NA
SVH-ZB	#33	https://regroup-production.s3.amazonaws.com/documents/ReviewReference/933262919/1-s2.0-S0167494323003953-main.pdf?response-content-type=application%2Fpdf&X-Amz-Algorithm=AWS4-HMAC-SHA256&X-Amz-Credential=AKIAYSFKCAWYQ4D5IUHG%2F20240723%2Fus-east-1%2Fs3%2Faws4_request&X-Amz-Date=20240723T075907Z&X-Amz-Expires=604800&X-Amz-SignedHeaders=host&X-Amz-Signature=2b703c413834238a95c669985767b0b343b2c6ce2…	He et al. Arch Gerontol Geriatr 2024	China	AWGSOP, Chen et al., 2016	1	Jamar Hydraulic Hand Dynamometer	1	Multi-frequency bioelectrical impedance analysis (Inbody S10 Biospace, Biospace Co. Ltd., Korea)	1	6-m walking test	Double-blind and randomized trial/3 groups: 2 intervention groups and 1 control group	Strength training ST n=30, Self-determined sequence exercise program group SDSG n=34, Control group CG; n=30/M(age): ST 67.76 ± 5.47; SDSG 66.87 ± 3.84; CG 65.42 ± 3.97/Sex ratio: 51%M 49%F	24 weeks	1	1	(STG): The strength training regimen comprises five distinct exercises, aimed at enhancing both upper and lower body strength. The exercises are categorized into lower body exercises and upper body exercises.	Control Group (CG): Participants in the CG were introduced by nurses to education about sarcopenia and various methods for preventing it, such as consuming more protein via their diet and participating in greater physical exercise.	Handgrip strength	Skeletal muscle density, Skeletal muscle area, Relative skeletal muscle mass, Skeletal muscle interstitial fat area, Skeletal muscle interstitial fat density, Muscle fat infiltration	2	Skeletal muscle density SMD	Skeletal muscle density SMD	15: Musculoskeletal and connective tissue outcomes	QCT scan	2	Skeletal muscle area SMA	Skeletal muscle area	15: Musculoskeletal and connective tissue outcomes	QCT scan	2	Relative skeletal muscle mass index	Relative skeletal muscle mass index RSMI	15: Musculoskeletal and connective tissue outcomes	Multi-frequency bioelectrical impedance analysis (Inbody S10 Biospace, Biospace Co. Ltd., Korea)	NA	NA	NA	NA	NA	NA	NA	NA	NA	NA	NA	NA	NA	NA
SVH-ZB	#307	https://regroup-production.s3.amazonaws.com/documents/ReviewReference/933264476/JCSM-14-794.pdf?response-content-type=application%2Fpdf&X-Amz-Algorithm=AWS4-HMAC-SHA256&X-Amz-Credential=AKIAYSFKCAWYQ4D5IUHG%2F20240724%2Fus-east-1%2Fs3%2Faws4_request&X-Amz-Date=20240724T100840Z&X-Amz-Expires=604800&X-Amz-SignedHeaders=host&X-Amz-Signature=e03a0e73dbfe2097cb7e0f2a5cd17163a37c4bfc0f7aec2f994bb9d4708…	Monti et al. J Cachexia Sarcopenia Muscle 2023	Italy	EWGSOP2, Cruz-Jentoft et al., 2019	1	Hydraulic Hand Dynamometer (Irvington, USA).	1	Dual-energy X-ray absorptiometry (DXA)	1	SPPB	Randomized controlled trial/2 groups: control and intervention group	Control group [Healthy Aging Lifestyle Education HALE] n = 21; Intervention group [MultiComponent Intervention (MCI), n = 24]/M(age): 78.7 ± 5.9 /Sex ratio: 24%M 76%F	2 years	1	3	Performing two‐center and one home‐based session of mixed aerobic, strength and balance training per week and receiving nutritional counselling	Healthy aging lifestyle education (HALE) program	Muscle morphology, Appendicular lean mass muscle	Handgrip strength, Lower extremity physical lower, Serum NfL concentration, C-terminal agrin fragment serum	1	Appendicular lean muscle mass ALM	DXA exams were performed to quantify appendicular lean mass (aLM). Low muscle mass was defined according to the Foundation for the National Institutes of Health (FNIH) Sarcopenia Project criteria	25: physical functioning	Dual-energy X-ray absorptiometry (DXA)	1	Lower limb muscle morphology	Vastus lateralis (VL) muscle morphology, including fascicle length (Lf), pennation angle (PA), and VL cross-sectional area (CSA)	15: Musculoskeletal and connective tissue outcomes	B-mode ultrasonography (Mylab70, Esaote, Genoa, Italy); EFOV technique	1	Muscle quality	Vastus lateralis [fascicle length (Lf)] muscle morphology	15: Musculoskeletal and connective tissue outcomes	B-mode ultrasonography (Mylab70, Esaote, Genoa, Italy)	1	Muscle quality	Vastus lateralis [pennation angle (PA)] muscle morphology	15: Musculoskeletal and connective tissue outcomes	B-mode ultrasonography (Mylab70, Esaote, Genoa, Italy)	1	Muscle quality	Vastus lateralis [cross-sectional area (CSA)] muscle morphology	15: Musculoskeletal and connective tissue outcomes	Ultrasonography technique (Mylab70, Esaote, Genoa, Italy)	NA	NA	NA	NA
SVH-ZB	#144	https://regroup-production.s3.amazonaws.com/documents/doi/10.3390/nu15132866/pdf.pdf?response-content-type=application%2Fpdf&X-Amz-Algorithm=AWS4-HMAC-SHA256&X-Amz-Credential=AKIAYSFKCAWYQ4D5IUHG%2F20240724%2Fus-east-1%2Fs3%2Faws4_request&X-Amz-Date=20240724T100840Z&X-Amz-Expires=604800&X-Amz-SignedHeaders=host&X-Amz-Signature=c0a4e778fd9db20bf5deeff3389cd24a8256f19ccc8182d00fb77771c85261db	Tamura et al. Nutrients 2023	Japan	EWGSOP, Cruz-Jentoft et al., 2010	1	Handgrip strength	1	Bioimpedance analysis (BIA)	1	Gait speed	Multicenter, double-blinded, randomized-controlled trial/5 groups: 1 placebo group and 4 intervention groups	Placebo group n=20; ALA 50/SFC 29 group n=18; ALA 100/SFC 29 group n=22; ALA 150/SFC 29 group n=19; ALA 100/SFC 57 group n=21/M(age): PG 82.1±6.1; ALA50/SFC 80.1±6.7; ALA100/SFC 80.3±8.3; ALA150/SFC 77.7±6.7; ALA100/SFC 81.8±6.5/Sex ratio: 36%M 64%F	12 weeks	3	2	A combination of ALA phosphate and Sodium Ferrous citrate at different dosages= ALA 50/SFC 29 group: 50 mg ALA phosphate and 29 mg sodium ferrous citrate (SFC) food intake group	Placebo group: 0 mg ALA phosphate and 29 mg SFC food intake group	Skeletal muscle mass index (SMI)	Calf circumference, Handgrip strength, Functional lower extremity, Lower extremity physical performance, Cardiorespiratory function, Physical activity, Depression levels, Quality of life, Body weight, Body mass index, Basal metabolic rate, Adverse events	1	Skeletal muscle mass index (SMI)	Skeletal muscle mass index (SMI)	15: Musculoskeletal and connective tissue outcomes	BIA [InBody270 (InBody Japan Inc., Tokyo, Japan)]	2	Calf circumference	Calf circumference	15: Musculoskeletal and connective tissue outcomes	NA	NA	NA	NA	NA	NA	NA	NA	NA	NA	NA	NA	NA	NA	NA	NA	NA	NA	NA	NA
SVH-ZB	#388	https://regroup-production.s3.amazonaws.com/documents/doi/10.3390/nu14122458/pdf.pdf?response-content-type=application%2Fpdf&X-Amz-Algorithm=AWS4-HMAC-SHA256&X-Amz-Credential=AKIAYSFKCAWYQ4D5IUHG%2F20240724%2Fus-east-1%2Fs3%2Faws4_request&X-Amz-Date=20240724T100840Z&X-Amz-Expires=604800&X-Amz-SignedHeaders=host&X-Amz-Signature=59c42ff8602683e700f360b53b81fd93477352ac3dc7ed3b8b8b8282d92a022c	Wang et al. Nutrients 2022	China	AWGSOP, Chen et al., 2019	1	Calibrated electronic grip actuator	1	BIA	1	4-m walking test	Randomized controlled trial/4 groups: 1 control group and 3 intervention group	Controp group (n=54), Nutrition group (n=58), Exercise group (n=62) and Comprehensive group (n=60)/M(age): ControlG 69.88 ± 3.29; NG 68.18 ± 3.93; EG 69.72 ± 3.60; CG 70.16 ± 4.32 /Sex ratio: 17%M 83%F	12 weeks	1	3	The nutrition group: received dietary management information through an app. The app featured the ability to assess each participant’s diet and provide recommendations for adjustments, focusing on energy and protein intake, especially thehigh-quality protein, and give recommended recipes.	Only received health education without any intervention	Skeletal muscle mass SMM	Handgrip strength, Lower body strength, Gait speed, Stability and balance control, Fat mass, Body mass index, Daily energy intake, Daily protein intake	1	Skeletal muscle mass	Skeletal muscle mass	15: Musculoskeletal and connective tissue outcomes	BIA	NA	NA	NA	NA	NA	NA	NA	NA	NA	NA	NA	NA	NA	NA	NA	NA	NA	NA	NA	NA	NA	NA	NA	NA
SVH-ZB	#849	https://regroup-production.s3.amazonaws.com/documents/ReviewReference/933267957/1-s2.0-S0531556517302528-main.pdf?response-content-type=application%2Fpdf&X-Amz-Algorithm=AWS4-HMAC-SHA256&X-Amz-Credential=AKIAYSFKCAWYQ4D5IUHG%2F20240725%2Fus-east-1%2Fs3%2Faws4_request&X-Amz-Date=20240725T135512Z&X-Amz-Expires=604800&X-Amz-SignedHeaders=host&X-Amz-Signature=a457a848857248442e4b7f22d8f262938347e735f…	Chen et al. Exp Gerontol 2018	Taiwan	AWGSOP, Chen et al., 2014	1	Electronic grip dynamometer (TTM, Tokyo, Japan	1	InBody 720 body composition analyzer (Biospace Inc., USA)	0	NA	Randomized controlled trial/2 groups: control and intervention group	Kettlebell training group KT n=17 and a control (CON) group n=16/M(age): KT 66.7 ± 5.3; CON 68.3 ± 2.8/Sex ratio: only women	8 weeks + 4 weeks of detraining	1	1	Kettlebell training program: kettlebell weight training with 60%–70% of 1 repetition maximum (RM) was conducted twice a week for 8 weeks. Aiming for full-body major muscle groups,this training featured 11 movements: kettlebell swing, kettlebell deadlift,kettlebell goblet squat, squat lunge, kettlebell row, single arm kettlebell row, biceps curl, triceps extension, two-arm kettlebell military pres…	Continued their daily lifestyles without participating in any exercise training	Skeletal muscle mass, Appendicular skeletal muscle mass, Weight, Fat mass, Pulmonary function, Chronic proinflammatory cytokine concentration	Handgrip strength, Back strenght, Visceral fat area	1	Appendicular skeletal muscle mass	Appendicular skeletal muscle mass [ASM]	15: Musculoskeletal and connective tissue outcomes	InBody 720 body composition analyzer (Biospace Inc., USA)	1	Skeletal muscle mass (SMM)	Skeletal muscle mass (SMM)	15: Musculoskeletal and connective tissue outcomes	InBody 720 body composition analyzer (Biospace Inc., USA)	NA	Appendicular skeletal muscle mass index	Sarcopenia index	15: Musculoskeletal and connective tissue outcomes	InBody 720 body composition analyzer (Biospace Inc., USA)	NA	NA	NA	NA	NA	NA	NA	NA	NA	NA	NA	NA	NA	NA
SVH-ZB	#841	https://regroup-production.s3.amazonaws.com/documents/doi/10.1155/2018/5095673/5095673.pdf?response-content-type=application%2Fpdf&X-Amz-Algorithm=AWS4-HMAC-SHA256&X-Amz-Credential=AKIAYSFKCAWYQ4D5IUHG%2F20240725%2Fus-east-1%2Fs3%2Faws4_request&X-Amz-Date=20240725T135512Z&X-Amz-Expires=604800&X-Amz-SignedHeaders=host&X-Amz-Signature=6f65608f3dec0c0a9913f6f02c968fe3e694733d4cf208875dbe4a69d15ad6f1	Piastra et al. Biomed Res Int 2018	Italy	EWGSOP, Cruz-Jentoft et al., 2010	1	Jamar hydraulic hand-held dynamometer (Sammons Preston, Rolyan, Bolingbrook, IL, USA)	1	Bioimpedance scale (InBody 320, GBC BioMed, NZ)	0	NA	A prospective parallel group, randomized, controlled trial with two arms/2 groups: 1 control group and 1 intervention group	Muscle reinforcement training group n=35; Postural training group n=37/ M(age): Resistance 69.9±2.7; Postual 70.0±2.8/Sex ratio: only women	36 weeks	1	1	Each session of the muscle reinforcement training was divided into three phases: (1) standing 15 warming up and motor coordination exercises; (2) standing/on the ground 30 muscle toning at low/moderate intensity for diferent muscular districts (primarily abdominal and both lower and upper limbs) with low weight loads (0.5, 1, or 1.5Kg); (3) cooling down 15 and relaxation/stretching of the muscle …	Each session of the postural training was divided into three phases: (1) standing 10 -15 cardiovascular activation, shoulder and coxofemoral joints mobilization, lower limbs reinforcement; (2) sitting 10 -15 neck and shoulders mobilization; (3) on the ground, 5-30 spine mobilization, abdominal muscles reinforcement, gluteal and spine extensor muscles reinforcement, spine stretching, hamstring and…	Handgrip strength	Skeletal muscle mass, Skeletal muscle mass index, Sway Path, Sway area, Stay time, Spatial Distance	2	Skeletal muscle mass	skeletal muscle mass (SM)	15: Musculoskeletal and connective tissue outcomes	Bioimpedance scale (InBody 320, GBC BioMed, NZ)	1	Skeletal muscle mass index (SMI)	Skeletal muscle mass index (SMI)	15: Musculoskeletal and connective tissue outcomes	Bioimpedance scale (InBody 320, GBC BioMed, NZ)	NA	NA	NA	NA	NA	NA	NA	NA	NA	NA	NA	NA	NA	NA	NA	NA	NA	NA	NA
SVH-ZB	#351	https://regroup-production.s3.amazonaws.com/documents/ReviewReference/933264583/R33Y2022N06A0838.pdf?response-content-type=application%2Fpdf&X-Amz-Algorithm=AWS4-HMAC-SHA256&X-Amz-Credential=AKIAYSFKCAWYQ4D5IUHG%2F20240725%2Fus-east-1%2Fs3%2Faws4_request&X-Amz-Date=20240725T135512Z&X-Amz-Expires=604800&X-Amz-SignedHeaders=host&X-Amz-Signature=62d652827227d1f775fae00584a3200431bc08cfc0c4931291d12d…	Yuenyongchaiwat et al. Eur J Phys Rehabil Med2022	Thailand	AWGSOP, Chen et al., 2019	1	Handgrip strength dynamometer (Model: T.K.K. 5101, Japan)	1	Bioelectrical impendent (BIA) analysis device (Omron Healthcare Co., Ltd., Japan)	1	6-m walking test	Single-blind randomized controlled trial study/2 groups: 1 control group and 1 intervention group	Intervention group n=30; Control group n=30/M(age): 70.58 (6.10)/Sex ratio: 27%M 73%F ​	12 weeks	1	1	The intervention program was required to increase physical activity by encouraging walking ≥7500 steps daily for 5 days/week for a total of 12 weeks. A pedometer was attached during the working day for 5 days/week. In addition, elastic TheraBand, which is a resistance exercise, was assigned to be performed twice a week.	Routine daily activities	Cardio-respiratory performance, Physical activity	Skeletal muscle mass index, Handgrip strength, Gait speed, Maximal inspiratory pressure, Maximal expiratory pressure, Step count,	2	Skeletal muscle mass index	Skeletal muscle mass index (SMI)	15: Musculoskeletal and connective tissue outcomes	BIA	NA	NA	NA	NA	NA	NA	NA	NA	NA	NA	NA	NA	NA	NA	NA	NA	NA	NA	NA	NA	NA	NA	NA	NA
SVH-ZB	#804	https://regroup-production.s3.amazonaws.com/documents/ReviewReference/933267832/1-s2.0-S0261561418300074-main.pdf?response-content-type=application%2Fpdf&X-Amz-Algorithm=AWS4-HMAC-SHA256&X-Amz-Credential=AKIAYSFKCAWYQ4D5IUHG%2F20240725%2Fus-east-1%2Fs3%2Faws4_request&X-Amz-Date=20240725T135512Z&X-Amz-Expires=604800&X-Amz-SignedHeaders=host&X-Amz-Signature=1d81c9fddaf31e5e83fad428e1721629d96771e03…	Bo et al. Clin Nutr 2019	China	EWGSOP, Cruz-Jentoft et al., 2010	1	Electronic hand dynamometer (CAMRY; China)	1	Bioelectric impedance analysis (BIA, Inbody 720);	1	6-m walking test	6-month double-blind, randomized, placebo-controlled/2 groups: 1 control group and 1 intervention group	Intervention group n=30; Placebo group n=30/M(age): intervention 73.23 ± 6.52 - control 74.83 ± 5.94/Sex ratio: 45%M 55%F	6 months	3	2	Supplement: a dietary supplement containing 153 Kcal, 57.5% of proteins, 27.2% of carbohydrates, 15.3% of fat	Iso-caloric product: iso-caloric control product containing 153 Kcal, 0% of protein, 84.7% of carbohydrates, 15.3% of fat	Appendicular skeletal muscle mass, Relative skeletal muscle mass index, Handgrip strength, Quality of life	Gait speed, Mobility, balance, walking abality and fall risk, Lower extremity function, Fat mass, Blood biomedical indexes, Body weight, Body mass index, Dietary energy intake, Dietary protein intake, Dietary fat intake, Dietary carbonhydrate intake	1	Relative skeletal muscle mass index	Relative muscle mass index (RSMI)	15: Musculoskeletal and connective tissue outcomes	BIA	1	Appendicular skeletal muscle mass	Gait speed, Mobility, balance, walking ability and fall risk, Lower extremity function, Body fat mass, Blood biomedical indexes, Self-reported quality of life, Body weight, Body mass index, Nutritional status, Daily energy intake, Daily protein intake, Daily fat intake, Daily carbonhydrate intake,	15: Musculoskeletal and connective tissue outcomes	BIA	NA	NA	NA	NA	NA	NA	NA	NA	NA	NA	NA	NA	NA	NA	NA	NA	NA	NA	NA
SVH-ZB	#333	https://regroup-production.s3.amazonaws.com/documents/ReviewReference/933264543/bmj-2021-068788.full%20%282%29.pdf?response-content-type=application%2Fpdf&X-Amz-Algorithm=AWS4-HMAC-SHA256&X-Amz-Credential=AKIAYSFKCAWYQ4D5IUHG%2F20240725%2Fus-east-1%2Fs3%2Faws4_request&X-Amz-Date=20240725T135512Z&X-Amz-Expires=604800&X-Amz-SignedHeaders=host&X-Amz-Signature=2d913f5430b158f0da13cd387dcf0753b782dfe3…	Bernabei et al. BMJ 2022	Italy, Spain, France, Czech Republic, Poland, Germany, Netherlands, Finland, United Kingdom, Austria, and Iceland	FNIH by Mclean et al. 2014	0	NA	1	Dual energy x ray absorptiometry;	1	SPPB	Multicentre randomised controlled trial/2 groups: 1 control group and 1 intervention group	Multicomponent intervention n=760; Lifestyle education n=759/M(age): 78.9 (5.8)/Sex ratio: 28%M 72%F	24 months	3	3	Combination of moderate intensity physical activity with technological support and nutritional counselling.	Healthy ageing lifestyle educational programme	Mobility disability	Appendicular lean mass, Handgrip strength, Lower extremity physical performance, Disability status, Mood, Cognitive function, Number of falls, Injurious falls, Quality of life, Body mass index, Nutritional status, Healthcare services, Mortality rate, Serious adverse events, Unexpected adverse events, Adverse events under the supervision	2	Appendicular lean mass (ALM)	Appendicular lean mass	15: Musculoskeletal and connective tissue outcomes	Dual energy x ray absorptiometry;	NA	NA	NA	NA	NA	NA	NA	NA	NA	NA	NA	NA	NA	NA	NA	NA	NA	NA	NA	NA	NA	NA	NA	NA
SVH-ZB	#425	https://regroup-production.s3.amazonaws.com/documents/doi/10.1002/jcsm.12934/J_cachexia_sarcopenia_muscle_2022_Effect_of_perindopril_or_leucine_on_physical_performance_in_older_people_with.pdf?response-content-type=application%2Fpdf&X-Amz-Algorithm=AWS4-HMAC-SHA256&X-Amz-Credential=AKIAYSFKCAWYQ4D5IUHG%2F20240726%2Fus-east-1%2Fs3%2Faws4_request&X-Amz-Date=20240726T074903Z&X-Amz-Expires=604800&X-A…	Achison et al. J Cachexia Sarcopenia Muscle 2022	United Kingdom	EWGSOP, Cruz-Jentoft et al., 2010	1	Handgrip strength	1	Bioimpedance Assay (BIA) using the Akern BIA 101 device and the Sergi equation	1	4-m walking test	Placebo-controlled, parallel group, double-blind, randomized two-by-two factorial trial/4 groups: 3 intervention groups and 1 placebo group	Perindoprol/Leucine n=39; Perindopril/Leucine Placebo n=34; Perindopril placebo/Leucine n=33; Placebo/Placebo n=39/M(age): 78.1 (5.5);79.5 (6.6);78.6 (6.5);79.0 (5.7)/Sex ratio: 46%M 54%F	12 months	3	4	Perindropil: perindopril erbumine overencapsulated with a gelatine capsule packed with microcrystalline cellulose	Placebo for perindopril: placebo capsules packed only with microcrystalline cellulose	Lower extremity physical performance (SPPB)	Appendicular muscle mass, Handgrip strength, Leg strength, Lower limb strength, Lower extremity physical performance, Gait speed, Cardiorespiratory function, Insulin resistance, Quality of life, Activities of daily living, Adverse events	2	Appendicular muscle mass	Mean appendicular muscle mass by DXA (kg/m2)	15: Musculoskeletal and connective tissue outcomes	Dual-energy x-ray absorptiometry (DXA)		NA	NA	NA	NA	NA	NA	NA	NA	NA	NA	NA	NA	NA	NA	NA	NA	NA	NA	NA	NA	NA	NA	NA
SVH-ZB	#111	https://regroup-production.s3.amazonaws.com/documents/doi/10.1186/s12889-023-17014-7/s12889-023-17014-7.pdf?response-content-type=application%2Fpdf&X-Amz-Algorithm=AWS4-HMAC-SHA256&X-Amz-Credential=AKIAYSFKCAWYQ4D5IUHG%2F20240726%2Fus-east-1%2Fs3%2Faws4_request&X-Amz-Date=20240726T074904Z&X-Amz-Expires=604800&X-Amz-SignedHeaders=host&X-Amz-Signature=b9b34e7938fe5439dd6758a9e0339b0ff99e0b32b272aa4…	Valdes-Badilla et al. BMC Public Health 2023	Chile	EWGSOP2, Cruz-Jentoft et al., 2019	1	Patterson Medical dynamometer	1	BIA	1	4-m walking test	Randomized controlled trial, single-blind, repeated measures of parallel groups/2 groups: 1 control group and 1 intervention group	Elastic band group EBG n=21; Group-based dance GBD n=19/M(age): 73.26(8.35)/Sex ratio: 100%F	12 weeks	1	1	Elastic band training with the colors of the elastic bands (yellow, red, green, blue, black, silver, and gold), each corresponding to a certain range of endurance strength, were used to indicate training loads.	Group-based dance: dances of moderate to high intensity from different periods	Fat-free mass, Fat mass, Handgrip strength, Leg strength, Mobility, balance, walking ability and fall risks, Gait speed	Body weight	1	Fat-free mass percentage	Fat-free mass percentage	15: Musculoskeletal and connective tissue outcomes	Tetrapolar bioimpedance InBody 570 body composition analyzer	NA	NA	NA	NA	NA	NA	NA	NA	NA	NA	NA	NA	NA	NA	NA	NA	NA	NA	NA	NA	NA	NA	NA	NA
SVH-ZB	#332	https://regroup-production.s3.amazonaws.com/documents/ReviewReference/933264538/Essential%20Amino%20Acid%20and%20Tea%20Catechin%20Supplementation%20after%20Resistance%20Exercise%20Improves%20Skeletal%20Muscle%20Mass%20in%20Older%20Adults%20with%20Sarcopenia%20%20An%20Open%20%281%29.pdf?response-content-type=application%2Fpdf&X-Amz-Algorithm=AWS4-HMAC-SHA256&X-Amz-Credential=AKIAYSFKCAWYQ4D5IUHG%2…	Tokuda et al. J Am Nutr Assoc 2023	Japan	AWGSOP, Chen et al., 2019	1	Digital Grip Strength Tester 5401; Takei Scientific Instruments, Japan	1	Multi-frequency bioelectrical impedance analysis (BIA)	1	4-m walking test	Open-label, pilot, randomized controlled trial/3 groups: 2 intervention groups and 1 control group	RE n = 18; RE with EAA supplementation RE + EAA n = 18; or RE with EAA and TCC n=18/M(age): 79.0(77.0-80.0)RE;78.0(77.0-79.0)RE+EAA;79.0(77.0-80.3)RE+EAA+TCC/Sex ratio: 15%M 85%F ​	24 weeks (long training period) and 4 weeks (short training period)	1	3	The exercise program: The exercise program session included a 20-min warming up exercise and 40-min RE. The RE program included exercises using a resistance elastic band and bodyweight resistance exercises. Elastic band REs included lower and upper skeletal muscle exercises. EAA and TCC supplementation: The EAA supplement was provided to participants in the RE + EAA and RE + EAA + TCC groups. The…	Resistance training only	Skeletal muscle mass	Handgrip strength, Knee extension strength, Gait speed, Quality of life, Daily energy intake, Daily protein intake	1	Skeletal muscle mass	Skeletal muscle mass (SMM)	15: Musculoskeletal and connective tissue outcomes	Multi-frequency bioelectrical impedance analysis (BIA)	2	Calf circumference	Calf circumference	15: Musculoskeletal and connective tissue outcomes	Measure tape	NA	NA	NA	NA	NA	NA	NA	NA	NA	NA	NA	NA	NA	NA	NA	NA	NA	NA	NA
SVH-ZB	#160	https://regroup-production.s3.amazonaws.com/documents/ReviewReference/933263257/1-s2.0-S1279770723002798-main.pdf?response-content-type=application%2Fpdf&X-Amz-Algorithm=AWS4-HMAC-SHA256&X-Amz-Credential=AKIAYSFKCAWYQ4D5IUHG%2F20240726%2Fus-east-1%2Fs3%2Faws4_request&X-Amz-Date=20240726T074903Z&X-Amz-Expires=604800&X-Amz-SignedHeaders=host&X-Amz-Signature=780e75bd9465963e64db157194dac4d6b96139192…	Yang et al. J Nutr Health Aging 2023	China	AWGSOP, Chen et al., 2019	1	Jamar Plus+ Dynamometer.	1	Bioelectrical impedance analysis (BIA) device (InBody 770 device, Bioimpedance, Seoul, Korea).	1	6-m walking test	Randomized, double-blind, placebo-controlled trial/2 groups: 1 placebo group and 1 intervention group	HMB group HMBG n=18; Placebo group PG n=16/M(age): 72,89+-7,02 (HMBG); 71,44+-5,22 (PG)/Sex ratio: 35%M 65%F	12 weeks	3	3	Nutritional supplementation, especially beta-hydroxy-betamethylbutyrate (HMB), a metabolite of leucine, which is an essential branched-chain amino acid with an anabolic role in the muscles	Placebo that contained the same ingredients as the HMB products except for HMB and had the same appearance and flavor as the HMB products	Handgrip strength	Skeletal muscle mass, Skeletal muscle index, Solt lean mass, Fat-free mass, Muscle quality, Lower limb strength, Gait speed, Tumor necrosis factor-like weak inducer of apoptosis, Interleukin-18, Fasting bloog glucose, Cholesterol, Triglyceride, LDL-cholesterol, HDL-cholesterol, Body weight, ALT, AST, Bilirubin, Direct bilirubin, Indirect bilirubin, Bile acid, Blood urea nitrogen, Uric acid, Creat…	2	Skeletal muscle mass	Skeletal muscle mass SMM (kg)	15: Musculoskeletal and connective tissue outcomes	Bioelectrical impedance analysis (BIA) device (InBody 770 device, Bioimpedance, Seoul, Korea)	2	Skeletal muscle index	Skeletal muscle index SMI (kg/m²)	15: Musculoskeletal and connective tissue outcomes	Bioelectrical impedance analysis (BIA) device (InBody 770 device, Bioimpedance, Seoul, Korea)	2	Soft lean mass	Soft lean mass SLM (kg)	15: Musculoskeletal and connective tissue outcomes	Bioelectrical impedance analysis (BIA) device (InBody 770 device, Bioimpedance, Seoul, Korea)	2	Fat-free mass	Fat-free mass FFM (kg)	15: Musculoskeletal and connective tissue outcomes	Bioelectrical impedance analysis (BIA) device (InBody 770 device, Bioimpedance, Seoul, Korea)	2	Muscle quality	Muscle quality	15: Musculoskeletal and connective tissue outcomes	Calculated as HGS/FFM	NA	NA	NA	NA
SVH-ZB	#605	https://regroup-production.s3.amazonaws.com/documents/ReviewReference/933266749/1-s2.0-S1279770723003822-main.pdf?response-content-type=application%2Fpdf&X-Amz-Algorithm=AWS4-HMAC-SHA256&X-Amz-Credential=AKIAYSFKCAWYQ4D5IUHG%2F20240726%2Fus-east-1%2Fs3%2Faws4_request&X-Amz-Date=20240726T074904Z&X-Amz-Expires=604800&X-Amz-SignedHeaders=host&X-Amz-Signature=966a894a13a92041bb3ec0e3f7ff3625a9964bc53…	Wang et al. J Nutr Health Aging 2022	China	AWGSOP, Chen et al., 2014	1	Digital grip dynamometer (EH101, Xiangshan Inc.)	1	Bioimpedance analysis (BIA) device (InBody 230, Biospace Co.Ltd., Korea).	1	4-m walk test	Prospective clinical trial/2 groups: 1 control group and 1 intervention group	Intervention group n = 62; Control group n = 59/M(age): 87.8 +- 4.9 years/Sex ratio: 78%M 22% F	2 weeks	1	1	Mixed exercise program including aerobic, balance, and resistance exercises that were personally tailored.	Usual care routine	Activities of daily living	Handgrip strength, Gait speed, Lower extremity physical performance (SPPB), Mobility, balance, walking ability and fall risks	NA	NA	NA	NA	NA	NA	NA	NA	NA	NA	NA	NA	NA	NA	NA	NA	NA	NA	NA	NA	NA	NA	NA	NA	NA	NA	NA	NA	NA
SVH	#567	https://regroup-production.s3.amazonaws.com/documents/ReviewReference/933265933/22633889_51093877210002321.pdf?response-content-type=application%2Fpdf&X-Amz-Algorithm=AWS4-HMAC-SHA256&X-Amz-Credential=AKIAYSFKCAWYQ4D5IUHG%2F20241211%2Fus-east-1%2Fs3%2Faws4_request&X-Amz-Date=20241211T150929Z&X-Amz-Expires=604800&X-Amz-SignedHeaders=host&X-Amz-Signature=1179b7084dfa712b249724fb85509fa71178d5162bca…	Li et al. Applied physiology, nutrition, and metabolism 2021	China	AWGSOP, Chen et al., 2014	1	Electronic hand dynamometer (CAMRY MODEL EH101, HaNDCReW, Guangdong, China),	1	Multi-frequency bioelectrical impedance analysis (H-Key350, Beijing Seehigher Technology Co., Ltd.)	1	6-m walking test	Randomized controlled trial/4 groups: 1 control group and 3 intervention group	Nutrition supplementation Nutr n=61; Physical exercise Ex n=62; Nutrition combined with exercise Nutr+Ex n=59; Routine consultation n=59/M(age): 70.04 ± 3.98 (Nutr); 73.73 ± 5.69 (Ex); 71.52 ± 5.28 (Nutr+Ex); 72.91 ± 6.29 (Routine)/Sex ratio: 41.4%M 58.6%	12 weeks	1	3	Nutrition supplement: Whey protein powder (10 g) was taken 3 times daily with meals. EPA (300 mg), DHA (200 mg), and vitamin D3 (250 IU) were taken in the form of capsules, with 2 pills per time and 2 times daily at 30 min after breakfast and dinner. Exercise: resistance training and outdoor activity Nutrition+exercise: both	Routine daily activities	Muscle-related indicators (Appendicular skeletal muscle mass and Relative skeletal mass index)	Handgrip strength, Body fat mass, Waist-hip ratio, Visceral fat area, Weight, Body mass index	1	Appendicular skeletal muscle mass	ASM	15: Musculoskeletal and connective tissue outcomes	Multi-frequency bioelectrical impedance analysis (H-Key350, Beijing Seehigher Technology Co., Ltd.)	1	Relative skeletal mass index	RSMI	15: Musculoskeletal and connective tissue outcomes	Calculated by dividing ASM by the height, weight, body mass index (BMI), and percent fat mass (PBF)	NA	NA	NA	NA	NA	NA	NA	NA	NA	NA	NA	NA	NA	NA	NA	NA	NA	NA	NA
SVH	#420	https://regroup-production.s3.amazonaws.com/documents/ReviewReference/933265686/OS-14-704.pdf?response-content-type=application%2Fpdf&X-Amz-Algorithm=AWS4-HMAC-SHA256&X-Amz-Credential=AKIAYSFKCAWYQ4D5IUHG%2F20241212%2Fus-east-1%2Fs3%2Faws4_request&X-Amz-Date=20241212T073358Z&X-Amz-Expires=604800&X-Amz-SignedHeaders=host&X-Amz-Signature=cb82247f47667e7af6b1d1e4aeec80cec38ec6be7c9f0d36a49654fda14c0…	Han et al. Orthopaedic surgery 2022		AWGSOP, Chen et al., 2014	1	Electronic dynamometer (EH101, CAMRY, China)	1	Dual Energy X-Ray Absorptiometry (DXA, HOLOGIC Discovery, USA)	0	NA	Pragmatic, prospective observational study/4 groups: 1 control group and 3 intervention groups	HMB+RT group n=50; HMB group n=50; RT group n=50; Control group n=50/M(age): 78.3 ± 5.9 (HMB + RT group); 77.1 ± 6.5(HMB); 78.5 ± 6.5(RT group); 76.8 ± 7.1 (Control)/Sex ratio: 74.6%M 25.4%F	3 months	1	3	HMB group: supplemented HMB (3 g/day) RT group: In the first stage, 60%–70% 1RM exercise intensity was used for eight to 12 repetitions in each set, with two to three sets of training each time and 3–5 min of rest between sets. In the second stage, 80%– 90% 1RM exercise intensity was used for 15 repetitions ineach set, two to three sets for each training, with 3–5 min of rest between sets Nutriti…	NA	Body composition (Fat-free mass, Upper-extremity mass, Health lower extremity skeletal muscle mass, Injured lower extremity skeletal muscle mass, Skeletal muscle mass, Skeletal muscle mass index, Fat mass), Handgrip strength	Daily quality of life, Recovery of hip function, Pain in the hip area	1	Fat-free mass	Whole body fat-free mass (WBFFM)	15: Musculoskeletal and connective tissue outcomes	Dual Energy X-Ray Absorptiometry (DXA, HOLOGIC Discovery, USA)	1	Upper-extremity mass(UEM)	Upper-extremity mass(UEM)	15: Musculoskeletal and connective tissue outcomes	Dual Energy X-Ray Absorptiometry (DXA, HOLOGIC Discovery, USA)	1	Healthy lowerextremity skeletal muscle mass (HLESMM)	Healthy lowerextremity skeletal muscle mass (HLESMM)	15: Musculoskeletal and connective tissue outcomes	Dual Energy X-Ray Absorptiometry (DXA, HOLOGIC Discovery, USA)		Injured lowerextremity skeletal muscle mass (ILESMM)	Injured lowerextremity skeletal muscle mass (ILESMM)	15: Musculoskeletal and connective tissue outcomes	Dual Energy X-Ray Absorptiometry (DXA, HOLOGIC Discovery, USA)	1	Skeletal muscle mass	Body skeletal muscle mass (BSMM)	15: Musculoskeletal and connective tissue outcomes	Dual Energy X-Ray Absorptiometry (DXA, HOLOGIC Discovery, USA)	1	Skeletal muscle mass index	Skeletal muscle mass index (SMI)	15: Musculoskeletal and connective tissue outcomes
[truncated: 223 more columns]

## Sheet: Some clarifications
Some clarifications for the data extraction
Order of the articles included: Locate your articles in chronological order (newest first)
First author, year of publication, journal: add the name of the journal as it appears in the reduced version in PubMed (e.g., Clin Nutr).
Population: add here the population description (e.g., community-dwelling older people).
Screening. Options: yes and if yes, record the tool used (e.g., SARC-F)/no/not applicable (NA).
Sarcopenia definition: Include the sarcopenia definition used in the RCT (e.g., EWGSOP2).
Strength assessment: type of assessment, device, protocol (e.g., handgrip strength, handgrip dynamometer JAMAR, Southampton protocol, etc).
Muscle mass assessment: device, parameter, model? (e.g., BIA, SMI, BWA2.0)
Primary outcome: e.g., outcome assessed as primary outcome (e.g., handgrip strength, quality of life, etc). If it is NOT specifically mentioned any primary outcome, we can take as primary outcome the outcome used to calculate the sample size. Outcomes (primary or secondary) can be related to sarcopenia components (e.g., muscle strenght as outcome) and unrelated to sarcopenia components (QoL): rec…
Tool used to assess the primary outcome: e.g., device, test, protocol (e.g., handgrip dynamometer JAMAR, Southampton protocol; SarQoL, etc).
Clinically meaningful change and/or substantial change used for each of the outcomes in the study. Options: yes, and describe it/not described but the cite in reference is … x (add "cited xxx et al., 2020 as ref. for substantial change and xxx et al., 2017 for clinically meaningful change")/ not mentioned the clinically meaningful or substantial change or any cite about this matter/not applicable…
Secondary outcome: e.g., outcome assessed (e.g., handgrip strength, quality of life, etc). All the outcomes that are reported and are not the primary outcome (the number of secondary outcomes may range from 1 to 100, collect them all, please). Outcomes (primary or secondary) can be related to sarcopenia components (e.g., muscle strenght as outcome) and unrelated to sarcopenia components (QoL): re…
Tool used to assess the secondary outcome: e.g., device, test, protocol (e.g., handgrip dynamometer JAMAR, Southampton protocol; SarQoL, etc).
https://doi.org/10.1016/j.jclinepi.2017.12.020					Dodd et al., 2018 (see Table 1 with the 38-outcome categories by the COMET initiative).
